# Supplementary material for: Rare SNPs in receptor tyrosine kinases are negative outcome predictors in multiple myeloma
Source: Oncotarget. 2016 May 26;7(25):38762–74. doi: 10.18632/oncotarget.9607 (PMC5122427; doi:10.18632/oncotarget.9607)
Supplement: Supplementary file 2 [file oncotarget-07-38762-s002.xlsx]

## Sheet: Coverage
Gene	Platform	Min	Max	Average
EPHA2	MiSeq	390	6077.86	2407
ERBB3	MiSeq	422	7795.83	2668
IGF1R	MiSeq	84	8342	2942
NTRK1	MiSeq	715	5825	2216
NTRK2	MiSeq	682	7079.5	2370
EGFR	MiSeq	56	5525.33	2204
EGFR	454 GS junior	40	344	159.304
Min = minimal coverage of gene, Max = maximal coverage of gene

## Sheet: EPHA2
EPHA2 Exon No. = exon number						P30	P12	P49	P45	P44	P41	P23	P59	P19	P14	P43	P75	P40	P34	P42	P21	P62	P63	P47	P32	P64	P4	P38	P55	P31	P39	P72	P10	P83	P82	P8	P13	P3	P7	P29	P17	P20	P66	P1	P33	P74	P25	P51	P36
Exon No.	Exon ID	Chromosome	Exon Start	Exon End	Length
1	ENSE00001954971		16,482,582	16,482,343	240
		1	16451673	16451859		562	413	706	607	684	805	478	541	754	722	710	622	561	477	555	783	758	659	778	667	472	435	751	454	633	510	690	664	519	517	394	658	638	489	652	589	443	592	677	548	578	709	654	700
						562	413	706	607	684	805	478	541	754	722	710	622	561	477	555	783	758	659	778	667	472	435	751	454	633	510	690	664	519	517	394	658	638	489	652	589	443	592	677	548	578	709	654	700
2	ENSE00000827996		16,477,458	16,477,391	68
		1	16455872	16456034		2524	2884	2636	3036	2737	3623	2315	2194	2973	3244	3374	3018	4349	2339	2681	2984	3400	2797	3340	3488	2459	2435	3201	1981	3192	2512	3331	3260	2392	2716	2259	2859	2785	1981	3159	2719	2312	3077	2655	2595	2544	2761	3056	3063
		1	16455937	16456110		2526	2884	2639	3039	2742	3624	2316	2196	2974	3246	3377	3021	4350	2340	2683	2984	3407	2800	3344	3492	2462	2438	3210	1988	3192	2512	3337	3261	2394	2718	2265	2862	2786	1983	3162	2721	2313	3080	2661	2597	2548	2765	3060	3067
						2525	2884	2637.5	3037.5	2739.5	3623.5	2315.5	2195	2973.5	3245	3375.5	3019.5	4349.5	2339.5	2682	2984	3403.5	2798.5	3342	3490	2460.5	2436.5	3205.5	1984.5	3192	2512	3334	3260.5	2393	2717	2262	2860.5	2785.5	1982	3160.5	2720	2312.5	3078.5	2658	2596	2546	2763	3058	3065
3	ENSE00003546123		16,475,542	16,474,873	670
		1	16456684	16456864		2246	2239	2407	2545	2339	3105	1945	1977	2544	2756	3090	2989	3166	2026	2521	3037	3049	2788	2636	2864	1986	2098	2570	1449	2978	1846	3036	2896	1725	2377	1868	2656	2375	1566	2610	2273	2090	2401	2439	1981	2055	2405	2591	2634
		1	16456772	16456969		2238	2228	2407	2541	2336	3101	1941	1974	2542	2753	3081	2984	3162	2024	2519	3033	3042	2777	2633	2856	1986	2097	2564	1449	2976	1838	3034	2897	1725	2375	1869	2654	2373	1566	2610	2267	2088	2402	2431	1982	2057	2403	2587	2631
						2242	2233.5	2407	2543	2337.5	3103	1943	1975.5	2543	2754.5	3085.5	2986.5	3164	2025	2520	3035	3045.5	2782.5	2634.5	2860	1986	2097.5	2567	1449	2977	1842	3035	2896.5	1725	2376	1868.5	2655	2374	1566	2610	2270	2089	2401.5	2435	1981.5	2056	2404	2589	2632.5
4	ENSE00003543184		16,464,925	16,464,770	156
		1	16458143	16458328		2715	2734	3079	3283	3579	4183	2667	2991	3468	3438	3730	3621	4245	2567	2816	3535	3801	3105	3789	3737	2967	2766	3348	2199	3407	2929	3547	3914	2813	3055	2580	3125	3121	2718	3320	2915	2792	3206	2938	2867	2920	2934	3338	3538
		1	16458218	16458405		2716	2735	3081	3284	3580	4186	2667	2992	3469	3437	3730	3624	4246	2567	2816	3538	3801	3105	3789	3739	2968	2766	3348	2199	3409	2929	3550	3915	2812	3056	2583	3124	3122	2718	3321	2916	2794	3207	2940	2866	2920	2934	3338	3539
						2715.5	2734.5	3080	3283.5	3579.5	4184.5	2667	2991.5	3468.5	3437.5	3730	3622.5	4245.5	2567	2816	3536.5	3801	3105	3789	3738	2967.5	2766	3348	2199	3408	2929	3548.5	3914.5	2812.5	3055.5	2581.5	3124.5	3121.5	2718	3320.5	2915.5	2793	3206.5	2939	2866.5	2920	2934	3338	3538.5
5	ENSE00003577899		16,464,680	16,464,348	333
		1	16458507	16458698		2461	2267	2407	2910	2864	3624	2181	2315	2827	3101	3358	2873	4639	2206	2113	2905	3277	2593	3264	3216	2391	2298	3138	1781	2991	2496	3095	2909	2365	2532	2174	2720	2655	1607	2859	2481	2314	2645	2645	2531	2451	2590	2977	3011
		1	16458604	16458792		2465	2271	2408	2918	2872	3630	2186	2317	2833	3106	3360	2877	4643	2208	2117	2909	3282	2599	3268	3220	2391	2300	3141	1783	2997	2500	3096	2915	2369	2534	2177	2726	2657	1611	2865	2482	2316	2647	2652	2531	2455	2592	2983	3016
		1	16458796	16458971		886	947	1018	1196	1165	1483	944	1040	1148	1248	1308	1211	1559	850	1029	1180	1279	1155	1176	1196	949	1035	1161	734	1158	1056	1239	1400	900	1001	863	1039	1031	743	1155	1016	832	1004	1036	886	1008	1109	1254	1130
						1937.33	1828.33	1944.33	2341.33	2300.33	2912.33	1770.33	1890.67	2269.33	2485	2675.33	2320.33	3613.67	1754.67	1753	2331.33	2612.67	2115.67	2569.33	2544	1910.33	1877.67	2480	1432.67	2382	2017.33	2476.67	2408	1878	2022.33	1738	2161.67	2114.33	1320.33	2293	1993	1820.67	2098.67	2111	1982.67	1971.33	2097	2404.67	2385.67
6	ENSE00003523386		16,462,265	16,462,150	116
		1	16459616	16459801		2656	2914	2856	3146	3312	3803	2386	2707	3403	3286	3544	3402	4159	2315	2760	3287	3566	2963	3309	3510	2524	2612	3172	2318	3209	2658	3509	3499	2591	2649	2342	2973	2884	2250	3139	2768	2573	2968	2829	2709	2620	2796	2910	3286
		1	16459699	16459890		2657	2914	2859	3146	3312	3803	2387	2707	3404	3286	3545	3404	4159	2315	2761	3285	3566	2961	3310	3510	2524	2613	3172	2318	3207	2658	3509	3499	2591	2648	2341	2972	2885	2250	3140	2768	2573	2970	2829	2710	2620	2796	2911	3286
						2656.5	2914	2857.5	3146	3312	3803	2386.5	2707	3403.5	3286	3544.5	3403	4159	2315	2760.5	3286	3566	2962	3309.5	3510	2524	2612.5	3172	2318	3208	2658	3509	3499	2591	2648.5	2341.5	2972.5	2884.5	2250	3139.5	2768	2573	2969	2829	2709.5	2620	2796	2910.5	3286
7	ENSE00003593176		16,461,684	16,461,531	154
		1	16459917	16460098		2196	2231	2518	2699	2576	3136	2100	2360	2688	2951	3082	2982	3816	2118	2322	2744	3022	2762	3079	2915	2199	2227	2773	1970	2893	2369	2695	3122	2135	2395	1817	2556	2636	2050	2759	2275	1952	2535	2452	2188	2387	2319	2698	2614
		1	16459974	16460137		2197	2231	2519	2699	2576	3137	2100	2360	2688	2951	3082	2983	3816	2117	2322	2744	3022	2763	3080	2918	2199	2226	2774	1972	2893	2369	2695	3122	2136	2395	1818	2555	2635	2050	2759	2275	1952	2536	2451	2188	2387	2319	2699	2614
						2196.5	2231	2518.5	2699	2576	3136.5	2100	2360	2688	2951	3082	2982.5	3816	2117.5	2322	2744	3022	2762.5	3079.5	2916.5	2199	2226.5	2773.5	1971	2893	2369	2695	3122	2135.5	2395	1817.5	2555.5	2635.5	2050	2759	2275	1952	2535.5	2451.5	2188	2387	2319	2698.5	2614
8	ENSE00001031795		16,461,062	16,460,963	100
		1	16460260	16460450		1020	922	1209	1177	1309	1599	899	972	1336	1301	1485	1490	1677	1007	1127	1421	1493	1244	1370	1296	1004	1021	1414	916	1432	1088	1458	1302	1045	1135	980	1251	1137	1074	1328	1052	1023	1247	1156	1029	1144	1175	1256	1280
						1020	922	1209	1177	1309	1599	899	972	1336	1301	1485	1490	1677	1007	1127	1421	1493	1244	1370	1296	1004	1021	1414	916	1432	1088	1458	1302	1045	1135	980	1251	1137	1074	1328	1052	1023	1247	1156	1029	1144	1175	1256	1280
9	ENSE00000955400		16,460,410	16,460,355	56
		1	16460909	16461099		1364	1508	1257	1562	1479	1703	1122	1153	1506	1587	1623	1450	2168	1200	1285	1622	1660	1479	1593	1764	1206	1286	1653	840	1641	1245	1710	1486	1165	1276	1248	1463	1375	895	1515	1309	1256	1492	1358	1346	1268	1268	1265	1552
						1364	1508	1257	1562	1479	1703	1122	1153	1506	1587	1623	1450	2168	1200	1285	1622	1660	1479	1593	1764	1206	1286	1653	840	1641	1245	1710	1486	1165	1276	1248	1463	1375	895	1515	1309	1256	1492	1358	1346	1268	1268	1265	1552
10	ENSE00001031771		16,460,101	16,459,976	126
		1	16461465	16461647		1537	1361	1397	1554	1133	1729	1094	1263	1492	1743	1711	1670	1825	1081	1333	1707	1688	1678	1573	1650	1279	1281	1641	983	1649	1112	1826	1538	1095	1456	1212	1406	1359	1024	1710	1346	1065	1433	1261	1241	1316	1459	1535	1534
		1	16461540	16461731		1537	1361	1397	1554	1133	1730	1094	1264	1494	1744	1711	1670	1825	1082	1332	1708	1688	1682	1572	1653	1279	1281	1642	983	1650	1112	1826	1540	1095	1458	1212	1406	1360	1025	1710	1346	1066	1433	1261	1242	1316	1461	1534	1534
						1537	1361	1397	1554	1133	1729.5	1094	1263.5	1493	1743.5	1711	1670	1825	1081.5	1332.5	1707.5	1688	1680	1572.5	1651.5	1279	1281	1641.5	983	1649.5	1112	1826	1539	1095	1457	1212	1406	1359.5	1024.5	1710	1346	1065.5	1433	1261	1241.5	1316	1460	1534.5	1534
11	ENSE00000955402		16,459,863	16,459,675	189
		1	16462041	16462231		1725	2197	1945	2180	2161	3134	1728	1762	2640	2553	2295	2835	2884	1823	1893	2576	2709	2320	2254	2688	2093	1883	2578	1637	2449	1944	2376	2502	1778	1912	1871	2659	2319	1801	2553	1964	1567	2324	2193	2082	2121	2415	2351	2243
		1	16462151	16462309		1726	2195	1944	2180	2161	3133	1729	1762	2640	2553	2296	2833	2885	1823	1894	2578	2712	2320	2254	2688	2093	1881	2579	1638	2450	1947	2377	2501	1778	1913	1870	2659	2318	1802	2554	1964	1567	2323	2190	2081	2120	2414	2352	2244
						1725.5	2196	1944.5	2180	2161	3133.5	1728.5	1762	2640	2553	2295.5	2834	2884.5	1823	1893.5	2577	2710.5	2320	2254	2688	2093	1882	2578.5	1637.5	2449.5	1945.5	2376.5	2501.5	1778	1912.5	1870.5	2659	2318.5	1801.5	2553.5	1964	1567	2323.5	2191.5	2081.5	2120.5	2414.5	2351.5	2243.5
12	ENSE00000955403		16,458,934	16,458,873	62
		1	16464287	16464450		3700	3302	3749	4507	4515	5431	3240	3530	4441	4434	5128	4515	5575	3423	4152	4653	4980	4185	4820	4302	3446	3335	4521	2992	4688	3725	4491	4842	3519	3485	3264	3971	3941	2913	4183	3598	3420	3887	3848	3732	3683	3582	4154	4260
		1	16464348	16464509		3701	3302	3750	4507	4515	5432	3241	3531	4441	4437	5130	4516	5575	3423	4157	4656	4980	4186	4821	4303	3447	3335	4522	2994	4690	3726	4492	4844	3521	3486	3266	3972	3943	2913	4184	3598	3421	3889	3851	3734	3683	3584	4156	4261
		1	16464422	16464613		4687	4383	4913	5678	5801	6974	4157	4493	5622	5797	6504	5792	7042	4287	5341	5955	6291	5274	6065	5654	4415	4317	5822	3727	5964	4742	5873	6129	4387	4581	4281	5091	5009	3689	5454	4587	4369	4976	4929	4590	4711	4613	5354	5439
		1	16464553	16464712		2164	1485	2159	2500	2663	3102	1765	2010	2548	2765	2944	2504	3424	1950	2380	2606	2778	2289	2737	2578	1991	1933	2650	1537	2695	2174	2754	2544	1946	2191	2004	2363	2345	1513	2561	2112	2067	2375	2267	1990	2119	2024	2361	2353
						3563	3118	3642.75	4298	4373.5	5234.75	3100.75	3391	4263	4358.25	4926.5	4331.75	5404	3270.75	4007.5	4467.5	4757.25	3983.5	4610.75	4209.25	3324.75	3230	4378.75	2812.5	4509.25	3591.75	4402.5	4589.75	3343.25	3435.75	3203.75	3849.25	3809.5	2757	4095.5	3473.75	3319.25	3781.75	3723.75	3511.5	3549	3450.75	4006.25	4078.25
13	ENSE00000955404		16,458,768	16,458,559	210
		1	16464721	16464895		2752	3024	2639	3377	3004	3997	2272	2584	3034	3458	2929	3569	4086	2500	2815	3166	3723	3012	3314	3729	2671	2628	3453	2002	3186	2496	3338	2737	2499	2854	2381	2792	2994	2279	3331	2666	2297	2963	2850	2737	2670	2958	3245	3423
		1	16464795	16464967		2753	3026	2640	3378	3004	3998	2271	2584	3037	3457	2932	3569	4087	2500	2816	3166	3725	3014	3314	3730	2672	2628	3454	2002	3186	2496	3337	2738	2499	2854	2383	2793	2994	2279	3331	2666	2297	2963	2850	2737	2670	2958	3245	3423
						2752.5	3025	2639.5	3377.5	3004	3997.5	2271.5	2584	3035.5	3457.5	2930.5	3569	4086.5	2500	2815.5	3166	3724	3013	3314	3729.5	2671.5	2628	3453.5	2002	3186	2496	3337.5	2737.5	2499	2854	2382	2792.5	2994	2279	3331	2666	2297	2963	2850	2737	2670	2958	3245	3423
14	ENSE00000955405		16,458,365	16,458,216	150
		1	16474825	16475016		1603	1358	1507	1694	1879	2246	1550	1783	1795	2070	2102	2139	2334	1426	1847	1846	2101	1681	2027	1932	1550	1551	1849	1307	1895	1476	1778	2241	1475	1694	1380	1881	1819	1378	1699	1419	1501	1682	1799	1453	1550	1635	1779	1695
		1	16474910	16475077		2988	2933	3266	3315	3883	4621	2853	3161	3507	3887	4279	4188	4631	2774	3650	4015	4202	3623	3803	3751	3137	3068	3575	2746	3970	2937	3523	4014	2884	3386	2624	3482	3360	2788	3439	3075	3033	3362	3514	2687	3261	3232	3549	3377
		1	16475018	16475179		3810	4100	3937	4229	4702	5583	3365	3709	4358	4630	5228	5249	5608	3457	4549	4853	5195	4406	4623	4736	3835	3884	4660	3342	4875	3649	4723	4582	3569	4150	3378	4136	4206	3120	4439	3747	3682	4167	4234	3498	3954	3965	4480	4366
		1	16475100	16475285		4030	4494	4146	4696	4990	6222	3673	3909	4523	5035	5617	5422	5968	3756	4824	5292	5693	4931	4998	5029	4206	4130	5108	3501	5197	3820	5138	4699	3641	4403	3498	4415	4370	3005	4898	4194	3826	4713	4637	3927	4264	4283	4899	4880
		1	16475215	16475403		5345	6163	5278	6947	6716	8233	4977	5666	6254	6909	7381	7265	8053	4799	6469	6592	7562	6596	7144	7103	5621	5654	7117	4130	6806	5889	7251	6812	4915	5832	4981	6144	6225	3664	6638	5446	5328	6420	6248	5812	5659	5644	6636	6875
		1	16475318	16475491		4122	4884	4232	5704	5407	6674	3950	4564	4950	5462	5906	5852	6561	3758	5169	5219	5972	5369	5830	5744	4479	4515	5593	3270	5411	4851	5650	5480	3894	4596	3916	4922	4902	3004	5203	4425	4290	5193	5020	4697	4576	4483	5301	5501
						3649.67	3988.67	3727.67	4430.83	4596.17	5596.5	3394.67	3798.67	4231.17	4665.5	5085.5	5019.17	5525.83	3328.33	4418	4636.17	5120.83	4434.33	4737.5	4715.83	3804.67	3800.33	4650.33	3049.33	4692.33	3770.33	4677.17	4638	3396.33	4010.17	3296.17	4163.33	4147	2826.5	4386	3717.67	3610	4256.17	4242	3679	3877.33	3873.67	4440.67	4449
15	ENSE00000955406		16,456,914	16,456,721	194
		1	16475402	16475578		4039	4800	4166	5601	5315	6559	3887	4503	4853	5364	5784	5765	6490	3683	5078	5135	5875	5273	5702	5675	4396	4439	5496	3208	5300	4767	5563	5387	3850	4521	3837	4823	4831	2943	5107	4349	4222	5069	4937	4631	4509	4394	5209	5394
						4039	4800	4166	5601	5315	6559	3887	4503	4853	5364	5784	5765	6490	3683	5078	5135	5875	5273	5702	5675	4396	4439	5496	3208	5300	4767	5563	5387	3850	4521	3837	4823	4831	2943	5107	4349	4222	5069	4937	4631	4509	4394	5209	5394
16	ENSE00001031824		16,456,084	16,455,929	156
		1	16477341	16477513		1010	955	1063	1149	1255	1376	935	891	1186	1239	1421	1270	1597	932	1071	1102	1381	1060	1346	1267	931	951	1124	846	1144	1051	1342	1391	883	888	884	1143	955	733	1181	964	890	1091	1041	942	1017	1149	1240	1094
						1010	955	1063	1149	1255	1376	935	891	1186	1239	1421	1270	1597	932	1071	1102	1381	1060	1346	1267	931	951	1124	846	1144	1051	1342	1391	883	888	884	1143	955	733	1181	964	890	1091	1041	942	1017	1149	1240	1094
17	ENSE00001840165		16,451,815	16,450,832	984
		1	16482265	16482454		20	0	36	0	8	4	18	14	2	30	22	0	6	6	0	4	10	0	0	2	12	18	10	6	20	8	0	2	0	12	4	0	6	0	10	0	8	6	6	4	2	0	8	18
						20	0	36	0	8	4	18	14	2	30	22	0	6	6	0	4	10	0	0	2	12	18	10	6	20	8	0	2	0	12	4	0	6	0	10	0	8	6	6	4	2	0	8	18
[truncated: 44 more columns]

## Sheet: ERBB3
ERBB3 Exon No. = exon number						P30	P12	P49	P45	P44	P41	P23	P59	P19	P14	P43	P75	P40	P34	P42	P21	P62	P63	P47	P32	P64	P4	P38	P55	P31	P39	P72	P10	P83	P82	P8	P13	P3	P7	P29	P17	P20	P66	P1	P33	P74	P25	P51	P36
Exon No.	Exon ID	Chromosome	Exon Start	Exon End	Length
1	ENSE00002427897		56,473,645	56,474,166	522
		12	56474007	56474206		1151	1082	1209	1421	1481	1873	1170	1270	1509	1623	1683	1637	1673	1102	1138	1554	1577	1432	1625	1582	1229	1264	1723	961	1337	1218	1556	1531	1154	1368	1054	1351	1383	1011	1421	1190	1128	1347	1352	1157	1342	1329	1408	1393
						1151	1082	1209	1421	1481	1873	1170	1270	1509	1623	1683	1637	1673	1102	1138	1554	1577	1432	1625	1582	1229	1264	1723	961	1337	1218	1556	1531	1154	1368	1054	1351	1383	1011	1421	1190	1128	1347	1352	1157	1342	1329	1408	1393
2	ENSE00003647015		56,477,535	56,477,686	152
		12	56477460	56477650		2569	2973	2662	2892	3051	3838	2411	2493	3049	3118	3599	3473	4272	2349	3067	3359	3493	2967	3497	3378	2545	2422	3186	1914	3345	2632	3343	3225	2296	2663	2453	2950	2832	1917	3021	2385	2509	3053	2672	2694	2557	2886	3224	3045
		12	56477544	56477734		2569	2974	2663	2894	3051	3840	2411	2493	3050	3118	3599	3473	4274	2349	3066	3358	3494	2968	3497	3378	2546	2422	3185	1914	3346	2633	3344	3226	2297	2663	2453	2949	2833	1918	3022	2386	2512	3053	2672	2693	2557	2886	3226	3046
		12	56478700	56478891		3820	4355	4059	4901	4721	5629	3718	3926	4469	4645	5345	5360	6096	3671	4574	5471	5347	4481	5328	4952	3899	3813	5030	2512	5040	4094	4882	4972	3583	4137	3478	4368	4026	2885	4526	3902	3795	4292	4165	4212	3905	4141	4590	4851
		12	56478771	56478931		3824	4358	4061	4902	4726	5631	3722	3927	4470	4645	5348	5363	6096	3672	4579	5474	5347	4482	5328	4954	3902	3814	5031	2514	5040	4095	4883	4974	3585	4139	3478	4371	4029	2885	4528	3903	3800	4294	4167	4212	3906	4144	4591	4853
		12	56478868	56479058		5091	5638	5225	6157	6013	7194	4743	4871	5795	6016	6942	6849	7934	4600	5792	6996	6841	5735	6813	6261	5010	4839	6485	3296	6490	5273	6316	6301	4586	5274	4464	5659	5209	3528	5754	4989	4787	5458	5335	5327	5065	5231	5940	6169
		12	56478966	56479128		2626	2920	2579	3017	3031	3553	2398	2327	2907	3116	3539	3394	3894	2279	2742	3560	3558	2893	3468	3060	2446	2413	3304	1595	3250	2595	3253	3014	2313	2651	2214	2901	2694	1658	2813	2540	2287	2745	2628	2622	2621	2559	3038	3123
						3416.5	3869.67	3541.5	4127.17	4098.83	4947.5	3233.83	3339.5	3956.67	4109.67	4728.67	4652	5427.67	3153.33	3970	4703	4680	3921	4655.17	4330.5	3391.33	3287.17	4370.17	2290.83	4418.5	3553.67	4336.83	4285.33	3110	3587.83	3090	3866.33	3603.83	2465.17	3944	3350.83	3281.67	3815.83	3606.5	3626.67	3435.17	3641.17	4101.5	4181.17
3	ENSE00003556206		56,478,779	56,478,965	187
		12	56480238	56480429		2744	2913	2954	3264	3565	3877	2465	2744	3390	3334	3968	3731	4723	2412	3217	3533	3591	3069	3269	3559	2668	2624	3505	2321	3301	2707	3138	3378	2654	2921	2252	3350	2827	2319	3046	2715	2850	2987	2715	2762	2569	2894	3244	3345
		12	56480327	56480500		2744	2913	2956	3262	3566	3877	2466	2744	3390	3333	3969	3731	4722	2412	3217	3533	3591	3071	3269	3559	2669	2624	3506	2321	3302	2707	3139	3378	2654	2921	2254	3353	2827	2319	3047	2717	2849	2987	2714	2762	2569	2896	3244	3345
						2744	2913	2955	3263	3565.5	3877	2465.5	2744	3390	3333.5	3968.5	3731	4722.5	2412	3217	3533	3591	3070	3269	3559	2668.5	2624	3505.5	2321	3301.5	2707	3138.5	3378	2654	2921	2253	3351.5	2827	2319	3046.5	2716	2849.5	2987	2714.5	2762	2569	2895	3244	3345
4	ENSE00001607896		56,480,315	56,480,440	126
		12	56481307	56481465		1161	1525	1060	1429	1140	1625	1021	1208	1449	1705	1343	1639	1895	1088	1330	1319	1579	1590	1415	1665	1131	1225	1515	965	1532	940	1458	1425	922	1125	849	1369	1315	1084	1694	1237	917	1479	1207	1477	1449	1247	1558	1224
						1161	1525	1060	1429	1140	1625	1021	1208	1449	1705	1343	1639	1895	1088	1330	1319	1579	1590	1415	1665	1131	1225	1515	965	1532	940	1458	1425	922	1125	849	1369	1315	1084	1694	1237	917	1479	1207	1477	1449	1247	1558	1224
5	ENSE00001713759		56,481,361	56,481,426	66
		12	56481520	56481703		2698	2605	2853	3256	3392	4102	2412	2756	3092	3248	3585	3661	4235	2367	2806	3417	3402	3101	3465	3542	2816	2688	3458	2058	3372	2809	3381	3295	2644	2737	2586	2909	2878	2217	3206	2452	2580	2967	2736	2797	2686	2974	3103	3313
		12	56481575	56481747		4228	4337	4361	4923	5216	6307	3860	4319	4776	5075	5513	5740	6985	3794	4546	5339	5526	4853	5543	5578	4361	4102	5385	3184	5202	4276	5364	5217	4041	4265	3898	4553	4594	3316	5006	4003	3966	4577	4368	4384	4264	4582	4838	5058
		12	56481725	56481916		4538	5164	4551	5181	5554	6791	4155	4662	5167	5521	5928	6026	8309	4146	5034	5674	6041	5253	5989	6076	4641	4497	5932	3390	5418	4697	5843	5629	4358	4547	4056	5031	4978	3378	5517	4393	4228	4978	4709	4677	4577	4865	5170	5407
		12	56481818	56481975		3161	3568	3050	3509	3716	4603	2848	3286	3539	3782	4130	4127	6312	2949	3551	3875	4265	3653	4193	4226	3191	3081	4086	2305	3722	3216	4066	3996	2994	3189	2720	3508	3505	2240	3842	3177	2862	3459	3293	3268	3212	3344	3689	3695
						3656.25	3918.5	3703.75	4217.25	4469.5	5450.75	3318.75	3755.75	4143.5	4406.5	4789	4888.5	6460.25	3314	3984.25	4576.25	4808.5	4215	4797.5	4855.5	3752.25	3592	4715.25	2734.25	4428.5	3749.5	4663.5	4534.25	3509.25	3684.5	3315	4000.25	3988.75	2787.75	4392.75	3506.25	3409	3995.25	3776.5	3781.5	3684.75	3941.25	4200	4368.25
6	ENSE00001696674		56,481,579	56,481,697	119
		12	56482300	56482460		2503	2940	3025	3016	3060	3767	2414	2525	3248	3119	3612	3703	3810	2323	3291	3374	3733	3417	3382	3457	2496	2587	3417	2180	3455	2536	3229	3246	2548	2642	2239	3117	2868	2176	3029	2708	2467	2875	2909	2763	2686	3034	3029	3250
		12	56482336	56482495		2504	2940	3025	3016	3060	3767	2414	2525	3248	3119	3612	3703	3810	2323	3291	3374	3733	3417	3382	3457	2496	2587	3417	2180	3454	2536	3229	3246	2548	2642	2239	3117	2868	2176	3029	2708	2467	2875	2909	2763	2686	3034	3029	3250
						2503.5	2940	3025	3016	3060	3767	2414	2525	3248	3119	3612	3703	3810	2323	3291	3374	3733	3417	3382	3457	2496	2587	3417	2180	3454.5	2536	3229	3246	2548	2642	2239	3117	2868	2176	3029	2708	2467	2875	2909	2763	2686	3034	3029	3250
7	ENSE00001784438		56,481,805	56,481,946	142
		12	56482504	56482679		1496	1637	1374	1820	1916	2117	1543	1578	1810	1783	2263	1875	2227	1358	1841	1946	2023	1811	1969	1831	1426	1499	1820	955	2204	1611	2028	1831	1359	1744	1295	1674	1697	1059	1708	1706	1514	1595	1635	1693	1539	1810	1772	1745
						1496	1637	1374	1820	1916	2117	1543	1578	1810	1783	2263	1875	2227	1358	1841	1946	2023	1811	1969	1831	1426	1499	1820	955	2204	1611	2028	1831	1359	1744	1295	1674	1697	1059	1708	1706	1514	1595	1635	1693	1539	1810	1772	1745
8	ENSE00003469228		56,482,327	56,482,440	114
		12	56486474	56486656		1142	1416	1309	1556	1717	1888	1096	1336	1491	1565	1804	1542	2519	1268	1438	1664	1635	1537	1603	1549	1294	1353	1585	953	1574	1451	1793	1646	1188	1420	1053	1466	1422	1016	1591	1455	1395	1477	1446	1353	1300	1391	1480	1685
						1142	1416	1309	1556	1717	1888	1096	1336	1491	1565	1804	1542	2519	1268	1438	1664	1635	1537	1603	1549	1294	1353	1585	953	1574	1451	1793	1646	1188	1420	1053	1466	1422	1016	1591	1455	1395	1477	1446	1353	1300	1391	1480	1685
9	ENSE00003586860		56,482,532	56,482,652	121
		12	56486709	56486892		1293	1527	1319	1625	1349	2085	1167	1209	1486	1697	1500	1736	2450	1169	1404	1673	1687	1608	1581	1667	1316	1303	1751	1084	1506	1198	1698	1581	1137	1397	1060	1552	1398	1125	1690	1379	1140	1540	1439	1525	1493	1399	1686	1427
						1293	1527	1319	1625	1349	2085	1167	1209	1486	1697	1500	1736	2450	1169	1404	1673	1687	1608	1581	1667	1316	1303	1751	1084	1506	1198	1698	1581	1137	1397	1060	1552	1398	1125	1690	1379	1140	1540	1439	1525	1493	1399	1686	1427
10	ENSE00001059664		56,486,531	56,486,604	74
		12	56487067	56487258		2132	2116	1986	2490	2535	3685	2039	2208	2485	3329	3066	2987	3201	1907	2511	2834	2844	2319	2833	2735	2212	2157	2765	1496	2383	2449	2458	2503	1974	2247	1795	2533	2761	1572	3035	2021	1950	2778	2698	2349	2526	2126	2684	2557
		12	56487179	56487370		2132	2117	1989	2492	2535	3685	2040	2211	2487	3331	3068	2988	3202	1907	2511	2842	2845	2321	2836	2736	2210	2157	2767	1496	2384	2450	2458	2505	1974	2248	1793	2534	2763	1573	3037	2025	1952	2779	2702	2350	2527	2125	2685	2557
						2132	2116.5	1987.5	2491	2535	3685	2039.5	2209.5	2486	3330	3067	2987.5	3201.5	1907	2511	2838	2844.5	2320	2834.5	2735.5	2211	2157	2766	1496	2383.5	2449.5	2458	2504	1974	2247.5	1794	2533.5	2762	1572.5	3036	2023	1951	2778.5	2700	2349.5	2526.5	2125.5	2684.5	2557
11	ENSE00001143935		56,486,770	56,486,860	91
		12	56487461	56487648		2908	2996	2987	3354	3336	4024	2391	2597	3154	3340	3565	3613	5396	2334	2840	3376	3742	3295	3463	3684	2578	2591	3281	2216	3377	2837	3533	3325	2773	2994	2287	3188	2809	2172	3194	2632	2452	3016	2983	2956	2817	2835	3322	3238
		12	56487522	56487707		2908	2997	2987	3354	3336	4024	2391	2598	3155	3340	3565	3614	5396	2334	2840	3379	3743	3296	3463	3684	2578	2591	3281	2216	3377	2839	3533	3326	2773	2995	2287	3189	2809	2172	3193	2634	2452	3016	2983	2956	2817	2836	3322	3239
						2908	2996.5	2987	3354	3336	4024	2391	2597.5	3154.5	3340	3565	3613.5	5396	2334	2840	3377.5	3742.5	3295.5	3463	3684	2578	2591	3281	2216	3377	2838	3533	3325.5	2773	2994.5	2287	3188.5	2809	2172	3193.5	2633	2452	3016	2983	2956	2817	2835.5	3322	3238.5
12	ENSE00001143926		56,487,129	56,487,334	206
		12	56487814	56488002		768	781	807	996	841	1180	649	702	985	1017	1004	1000	905	717	925	1010	1062	928	1013	1112	833	699	1015	522	1001	767	992	876	667	878	687	920	813	422	928	809	701	826	826	883	881	844	906	965
						768	781	807	996	841	1180	649	702	985	1017	1004	1000	905	717	925	1010	1062	928	1013	1112	833	699	1015	522	1001	767	992	876	667	878	687	920	813	422	928	809	701	826	826	883	881	844	906	965
13	ENSE00003647790		56,487,548	56,487,680	133
		12	56488122	56488291		2745	3080	3099	3422	3724	4359	2549	2838	3421	3450	3946	3751	4265	2693	3441	3830	3910	3293	3969	3675	2821	2639	3581	2291	3721	3028	3650	3900	2794	3210	2563	3293	3107	2312	3488	2792	2789	3323	3102	2940	2994	3172	3475	3332
		12	56488183	56488372		2755	3085	3106	3426	3723	4364	2565	2840	3427	3454	3951	3769	4268	2694	3441	3832	3914	3298	3975	3680	2827	2648	3584	2293	3724	3029	3652	3901	2799	3214	2573	3293	3107	2314	3489	2798	2790	3325	3105	2949	2998	3173	3478	3340
						2750	3082.5	3102.5	3424	3723.5	4361.5	2557	2839	3424	3452	3948.5	3760	4266.5	2693.5	3441	3831	3912	3295.5	3972	3677.5	2824	2643.5	3582.5	2292	3722.5	3028.5	3651	3900.5	2796.5	3212	2568	3293	3107	2313	3488.5	2795	2789.5	3324	3103.5	2944.5	2996	3172.5	3476.5	3336
14	ENSE00003384797		56,487,883	56,487,973	91
		12	56488980	56489151		1269	1536	1488	1711	1800	2103	1297	1472	1636	1778	1882	1989	2941	1189	1607	1816	1920	1685	1774	2014	1295	1412	1734	1078	1807	1504	1848	1781	1362	1499	1281	1583	1644	1206	1767	1446	1356	1681	1539	1626	1485	1524	1726	1727
						1269	1536	1488	1711	1800	2103	1297	1472	1636	1778	1882	1989	2941	1189	1607	1816	1920	1685	1774	2014	1295	1412	1734	1078	1807	1504	1848	1781	1362	1499	1281	1583	1644	1206	1767	1446	1356	1681	1539	1626	1485	1524	1726	1727
15	ENSE00003336426		56,488,186	56,488,340	155
		12	56489396	56489578		1412	1697	1349	1730	1798	1914	1252	1367	1698	1602	2009	1890	1794	1332	1697	1842	1967	1603	1739	1777	1222	1273	1586	1126	1782	1361	1822	1601	1382	1667	1195	1544	1591	952	1671	1579	1202	1556	1552	1486	1356	1648	1783	1679
		12	56489471	56489650		1412	1697	1349	1730	1798	1914	1252	1367	1698	1602	2009	1890	1794	1332	1697	1842	1967	1602	1739	1777	1222	1273	1585	1126	1782	1360	1821	1601	1382	1667	1195	1543	1591	952	1671	1579	1202	1556	1552	1486	1355	1648	1783	1679
						1412	1697	1349	1730	1798	1914	1252	1367	1698	1602	2009	1890	1794	1332	1697	1842	1967	1602.5	1739	1777	1222	1273	1585.5	1126	1782	1360.5	1821.5	1601	1382	1667	1195	1543.5	1591	952	1671	1579	1202	1556	1552	1486	1355.5	1648	1783	1679
16	ENSE00003462599		56,489,041	56,489,094	54
		12	56490250	56490436		1337	1468	1516	1586	1713	1947	1133	1397	1548	1494	1821	1776	2523	1111	1468	1626	1630	1577	1737	1805	1414	1219	1725	1051	1594	1372	1707	1651	1327	1383	1048	1441	1481	1112	1546	1307	1200	1508	1445	1415	1412	1362	1520	1536
						1337	1468	1516	1586	1713	1947	1133	1397	1548	1494	1821	1776	2523	1111	1468	1626	1630	1577	1737	1805	1414	1219	1725	1051	1594	1372	1707	1651	1327	1383	1048	1441	1481	1112	1546	1307	1200	1508	1445	1415	1412	1362	1520	1536
17	ENSE00003556105		56,489,449	56,489,590	142
		12	56490479	56490658		1209	1436	1555	1636	1669	2079	1191	1432	1550	1651	1892	1919	3098	1279	1582	1732	1857	1593	1828	1798	1095	1408	1603	1073	1781	1299	1667	1877	1293	1509	1295	1665	1493	1236	1615	1459	1430	1571	1310	1439	1388	1487	1676	1571
						1209	1436	1555	1636	1669	2079	1191	1432	1550	1651	1892	1919	3098	1279	1582	1732	1857	1593	1828	1798	1095	1408	1603	1073	1781	1299	1667	1877	1293	1509	1295	1665	1493	1236	1615	1459	1430	1571	1310	1439	1388	1487	1676	1571
18	ENSE00003606070		56,490,287	56,490,406	120
		12	56490772	56490957		2679	2906	2592	3069	3098	3826	2610	2504	2997	3119	3575	3663	3922	2401	3101	3212	3632	2986	3419	3421	2621	2495	3465	1895	3219	2765	3439	3377	2496	2876	2357	2738	2874	2101	3139	2835	2599	2945	2759	2813	2677	2819	3159	3221
		12	56490863	56491052		2681	2908	2594	3072	3100	3827	2613	2504	3002	3119	3575	3664	3923	2403	3102	3212	3632	2987	3422	3425	2621	2496	3466	1896	3222	2766	3439	3381	2496	2879	2357	2735	2876	2104	3140	2835	2600	2946	2760	2813	2677	2823	3163	3222
						2680	2907	2593	3070.5	3099	3826.5	2611.5	2504	2999.5	3119	3575	3663.5	3922.5	2402	3101.5	3212	3632	2986.5	3420.5	3423	2621	2495.5	3465.5	1895.5	3220.5	2765.5	3439	3379	2496	2877.5	2357	2736.5	2875	2102.5	3139.5	2835	2599.5	2945.5	2759.5	2813	2677	2821	3161	3221.5
19	ENSE00003491886		56,490,532	56,490,630	99
		12	56491517	56491673		2460	2686	2781	3167	3034	3778	2395	2594	3005	2973	3381	3506	3648	2275	3004	3092	3490	2726	3285	3252	2498	2379	3029	2020	3109	2576	2894	3210	2372	2675	2095	2833	2655	2094	3049	2467	2457	2697	2615	2612	2473	2818	3034	3067
		12	56491589	56491780		2461	2684	2782	3167	3034	3778	2397	2595	3008	2974	3382	3512	3649	2277	3004	3094	3494	2726	3287	3252	2498	2380	3035	2020	3111	2577	2897	3210	2373	2676	2096	2835	2657	2095	3049	2467	2457	2697	2615	2612	2474	2819	3037	3067
						2460.5	2685	2781.5	3167	3034	3778	2396	2594.5	3006.5	2973.5	3381.5	3509	3648.5	2276	3004	3093	3492	2726	3286	3252	2498	2379.5	3032	2020	3110	2576.5	2895.5	3210	2372.5	2675.5	2095.5	2834	2656	2094.5	3049	2467	2457	2697	2615	2612	2473.5	2818.5	3035.5	3067
20	ENSE00003660791		56,490,829	56,491,014	186
		12	56492217	56492390		1324	1598	1615	1574	1613	2040	1249	1683	1764	1617	2096	1929	2222	1401	1662	1754	2101	1663	1831	1776	1354	1289	1781	1153	1724	1411	1724	1688	1329	1763	1143	1826	1496	1378	1687	1708	1494	1552	1643	1509	1526	1554	1625	1781
						1324	1598	1615	1574	1613	2040	1249	1683	1764	1617	2096	1929	2222	1401	1662	1754	2101	1663	1831	1776	1354	1289	1781	1153	1724	1411	1724	1688	1329	1763	1143	1826	1496	1378	1687	1708	1494	1552	1643	1509	1526	1554	1625	1781
21	ENSE00003532895		56,491,569	56,491,724	156
		12	56492481	56492655		2770	3351	2959	3285	3721	4088	2579	3116	3514	3585	3957	4150	4493	2562	3032	3628	4140	3232	3792	4000	2776	2633	3492	2303	3411	3172	3823	3877	2618	2943	2382	3555	3098	2813	3344	2855	2779	3025	3105	3045	3015	3121	3431	3299
		12	56492550	56492721		2771	3351	2959	3285	3721	4090	2579	3116	3517	3587	3957	4152	4493	2562	3032	3628	4140	3232	3793	4000	2777	2633	3492	2304	3411	3172	3822	3877	2618	2946	2382	3555	3098	2814	3343	2856	2779	3025	3106	3045	3015	3121	3431	3299
						2770.5	3351	2959	3285	3721	4089	2579	3116	3515.5	3586	3957	4151	4493	2562	3032	3628	4140	3232	3792.5	4000	2776.5	2633	3492	2303.5	3411	3172	3822.5	3877	2618	2944.5	2382	3555	3098	2813.5	3343.5	2855.5	2779	3025	3105.5	3045	3015	3121	3431	3299
22	ENSE00003471260		56,492,284	56,492,359	76
		12	56493378	56493557		2426	2837	2617	3282	3204	3676	2337	2743	3116	3174	3423	3542	3454	2417	2998	3471	3631	2817	3394	3639	2499	2433	3057	1853	3243	2372	3363	3230	2216	2631	1835	3001	2781	1889	2984	2665	2308	2750	2590	3006	2781	2889	2994	3131
		12	56493549	56493739		3741	4313	3746	5088	4854	5511	3605	4229	4598	4730	5270	5193	5679	3615	4495	5068	5553	4570	5241	5697	3855	3813	4808	2656	4819	3493	5118	4880	3227	4071	3054	4527	4256	2698	4667	4113	3439	4278	3901	4339	4069	4276	4559	4780
		12	56493667	56493858		2572	3015	2506	3633	3495	3764	2592	3095	3224	3260	3706	3539	4160	2572	3140	3514	4028	3239	3831	4115	2727	2633	3394	1772	3292	2276	3562	3335	2153	2947	2153	3125	2957	1758	3301	2926	2442	2897	2613	3050	2874	3089	3143	3426
						2572	3015	2506	3633	3495	3764	2592	3095	3224	3260	3706	3539	4160	2572	3140	3514	4028	3239	3831	4115	2727	2633	3394	1772	3292	2276	3562	3335	2153	2947	2153	3125	2957	1758	3301	2926	2442	2897	2613	3050	2874	3089	3143	3426
23	ENSE00001143833		56,492,543	56,492,689	147
		12	56493880	56494061		1440	1571	1353	1653	1482	1802	1293	1334	1463	1622	1996	1910	2070	1391	1652	1737	1939	1540	1904	1834	1311	1292	1786	813	1812	1208	1952	1485	1043	1525	1135	1550	1432	795	1644	1473	861	1566	1429	1462	1448	1461	1568	1916
						1440	1571	1353	1653	1482	1802	1293	1334	1463	1622	1996	1910	2070	1391	1652	1737	1939	1540	1904	1834	1311	1292	1786	813	1812	1208	1952	1485	1043	1525	1135	1550	1432	795	1644	1473	861	1566	1429	1462	1448	1461	1568	1916
24	ENSE00003571409		56,493,432	56,493,529	98
		12	56494749	56494939		2808	3008	2697	3815	3755	4099	2620	2738	3175	3378	4130	3504	4204	2827	3342	3465	4093	3331	3900	3770	2868	3031	3609	2841	3817	3159	3859	3527	2640	3206	2731	3170	2999	1779	3375	3166	2798	3168	3155	3136	2784	2816	3422	3562
		12	56494881	56495048		4334	4629	4192	5637	5534	6408	3990	4226	4855	5132	6215	5461	6367	4200	5200	5224	5980	5192	5902	5830	4400	4508	5557	4054	5655	4652	5878	5312	4007	4765	4022	4709	4616	2869	5219	4671	4202	4854	4611	4831	4314	4555	5298	5329
		12	56495001	56495186		2957	3115	3042	3861	3819	4426	2804	2971	3252	3455	4300	3623	4589	2939	3504	3861	4029	3736	4140	3896	3014	3155	3745	2774	3872	3143	4041	3770	2762	3381	2778	3211	3186	1846	3580	3240	2823	3342	3268	3385	2948	3076	3735	3705
						3366.33	3584	3310.33	4437.67	4369.33	4977.67	3138	3311.67	3760.67	3988.33	4881.67	4196	5053.33	3322	4015.33	4183.33	4700.67	4086.33	4647.33	4498.67	3427.33	3564.67	4303.67	3223	4448	3651.33	4592.67	4203	3136.33	3784	3177	3696.67	3600.33	2164.67	4058	3692.33	3274.33	3788	3678	3784	3348.67	3482.33	4151.67	4198.67
25	ENSE00003686253		56,493,622	56,493,813	192
		12	56495247	56495435		2181	2852	2459	2601	3022	3621	2272	2186	2960	3016	3215	3681	3766	2038	2293	2513	3041	2779	2633	3404	2289	2509	2787	1829	2984	2625	2998	2941	2261	2690	2190	2540	2619	2152	3025	2459	2337	2711	2639	2773	2575	2823	2886	2808
		12	56495338	56495525		4626	5813	5444	5930	6388	7832	4809	4886	6196	6395	6974	7554	7222	4447	5556	5797	6765	5578	6048	7150	5122	5165	6349	4116	6427	5420	6518	6579	5067	5548	4441	5289	5649	4517	6116	5310	4916	5911	5345	5831	5348	5776	6021	6154
		12	56495445	56495618		5023	6356	5936	6651	6852	8553	5290	5430	6556	7131	7612	8038	7198	4899	6229	6437	7517	6047	6845	7759	5726	5610	6857	4456	6958	5999	7174	7152	5672	5729	4647	5886	6348	4710	6568	5809	5217	6377	5827	6344	5948	6083	6619	6845
		12	56495513	56495691		6272	7144	7252	8019	8546	10380	6501	6763	8251	8786	9367	9500	9323	6136	7588	8272	9382	7511	8773	9542	6993	6963	8494	5604	8975	7185	8859	9140	7023	7060	5830	7580	7606	5884	8043	7263	6826	7964	7068	7719	7234	7557	8251	8519
		12	56495567	56495744		5128	5565	5917	6745	6918	8331	5228	5622	6664	7079	7623	7460	7464	5007	6470	6988	7821	5940	7514	7650	5730	5589	7071	4647	7376	5702	7154	7590	5683	5603	4575	6247	6164	4690	6404	5977	5519	6476	5561	6170	5727	6050	6637	7057
		12	56495677	56495860		3811	4051	4504	5134	5155	6141	3952	4212	5102	5305	5612	5474	5691	3764	4821	5316	5919	4416	5799	5737	4319	4176	5263	3439	5668	4336	5315	5734	4175	4144	3486	4926	4555	3512	4843	4543	4180	4858	4195	4586	4195	4628	5018	5437
						4506.83	5296.83	5252	5846.67	6146.83	7476.33	4675.33	4849.83	5954.83	6285.33	6733.83	6951.17	6777.33	4381.83	5492.83	5887.17	6740.83	5378.5	6268.67	6873.67	5029.83	5002	6136.83	4015.17	6398	5211.17	6336.33	6522.67	4980.17	5129	4194.83	5411.33	5490.17	4244.17	5833.17	5226.83	4832.5	5716.17	5105.83	5570.5	5171.17	5486.17	5905.33	6136.67
26	ENSE00003689485		56,493,958	56,494,029	72
27	ENSE00003493556		56,494,845	56,495,145	301
28	ENSE00002347570		56,495,313	56,497,289	1977
[truncated: 44 more columns]

## Sheet: IGF1R
IGF1R Exon No. = Exon number						P30	P12	P49	P45	P44	P41	P23	P59	P19	P14	P43	P75	P40	P34	P42	P21	P62	P63	P47	P32	P64	P4	P38	P55	P31	P39	P72	P10	P83	P82	P8	P13	P3	P7	P29	P17	P20	P66	P1	P33	P74	P25	P51	P36
Exon No.	Exon ID	Chromosome	Exon Start	Exon End	Length
1	ENSE00001618814		99,192,200	99,192,904	705
		15	99192778	99192959		416	699	966	917	1077	1028	649	1018	686	981	800	982	800	500	770	839	773	740	1141	1046	734	504	332	462	567	562	1038	478	608	889	547	652	881	672	930	593	341	351	544	131	364	178	323	1059
						416	699	966	917	1077	1028	649	1018	686	981	800	982	800	500	770	839	773	740	1141	1046	734	504	332	462	567	562	1038	478	608	889	547	652	881	672	930	593	341	351	544	131	364	178	323	1059
2	ENSE00003673245		99,250,791	99,251,336	546
		15	99250705	99250902		2862	2969	2550	3441	3300	3488	2583	2520	3164	3093	3732	3403	4126	2358	2934	3219	3780	3178	3301	3668	2222	2606	3191	1779	2765	2572	3212	3192	2602	2850	2163	3246	2579	2027	2981	2747	2264	2714	2799	3099	2664	2834	3192	3164
		15	99250811	99251002		3780	4483	3728	4859	4913	5280	3707	3705	4432	4660	5386	5062	5831	3313	4365	4639	5237	4676	4743	5066	3079	3838	4630	2655	3714	3835	4319	4785	3795	4173	3264	4681	3950	2927	4433	3888	3480	4106	3888	3988	3875	3990	4493	4705
		15	99250918	99251100		5279	6121	5288	6481	6835	7521	4981	5202	6175	6292	7449	7086	9917	4595	6041	6230	6987	6129	6668	6966	4682	5337	6291	3801	5675	5631	6203	6656	5250	5738	4671	6080	5753	3750	6128	5398	4920	5806	5350	5511	5347	5494	6196	6749
		15	99251017	99251202		5429	6483	5451	6511	6955	7869	4965	5285	6371	6716	7380	7319	10638	4701	6028	6665	7208	6146	6985	7177	5116	5510	6631	4154	6317	5937	6535	7033	5205	5839	5051	6085	5929	4161	6297	5555	5302	6253	5520	5633	5554	5844	6366	7026
		15	99251079	99251268		5441	6495	5460	6526	6964	7883	4975	5295	6387	6733	7395	7337	10654	4711	6047	6679	7219	6160	7000	7193	5132	5521	6642	4164	6324	5950	6546	7047	5218	5846	5061	6095	5940	4170	6310	5564	5310	6269	5531	5646	5563	5861	6388	7040
		15	99251195	99251385		4492	4940	4242	5059	5307	6063	3828	4085	5102	5129	5693	5627	8886	3718	4594	5220	5733	4623	5515	5758	4235	4238	5170	3274	5330	4641	5413	5419	3992	4490	3933	4627	4540	3239	4829	4393	4061	4862	4419	4721	4333	4670	5052	5460
						4547.17	5248.5	4453.17	5479.5	5712.33	6350.67	4173.17	4348.67	5271.83	5437.17	6172.5	5972.33	8342	3899.33	5001.5	5442	6027.33	5152	5702	5971.33	4077.67	4508.33	5425.83	3304.5	5020.83	4761	5371.33	5688.67	4343.67	4822.67	4023.83	5135.67	4781.83	3379	5163	4590.83	4222.83	5001.67	4584.5	4766.33	4556	4782.17	5281.17	5690.67
3	ENSE00003633139		99,434,554	99,434,866	313
		15	99434488	99434675		1914	2127	2278	2217	2423	2701	1855	1860	2225	2267	2434	2018	2942	1772	2075	1949	2605	2150	2563	2508	1808	1868	2510	1491	1918	2025	2470	2442	1996	2114	1796	1868	1709	1728	2205	2034	1860	2141	2119	1917	1894	2183	2383	2419
		15	99434581	99434758		3821	4444	3978	4568	4665	5375	3540	3619	4397	4406	5260	4989	6117	3365	4102	4984	5093	4177	5124	4935	3698	3720	4788	3123	4697	4025	4792	4815	3748	4142	3386	4331	4280	3297	4370	3811	3641	4098	4137	3899	3787	4079	4615	4734
		15	99434706	99434905		2830	3366	2979	3321	3556	4131	2631	2755	3283	3225	3968	3818	4545	2465	2977	3793	3800	3062	3710	3661	2739	2796	3537	2295	3436	3018	3590	3674	2708	3058	2591	3212	3095	2446	3247	2907	2703	3072	3147	2924	2788	2957	3479	3508
						2855	3312.33	3078.33	3368.67	3548	4069	2675.33	2744.67	3301.67	3299.33	3887.33	3608.33	4534.67	2534	3051.33	3575.33	3832.67	3129.67	3799	3701.33	2748.33	2794.67	3611.67	2303	3350.33	3022.67	3617.33	3643.67	2817.33	3104.67	2591	3137	3028	2490.33	3274	2917.33	2734.67	3103.67	3134.33	2913.33	2823	3073	3492.33	3553.67
4	ENSE00003690630		99,439,986	99,440,134	149
		15	99439927	99440115		2790	3387	2989	3305	3483	4015	2599	2633	3417	3401	3794	3625	4574	2430	3026	3570	3816	3188	3648	3534	2665	2748	3569	2167	3429	2964	3732	3668	2613	2842	2270	2899	3067	2258	3249	2957	2820	2948	2938	2947	2852	3060	3308	3215
		15	99439989	99440172		2787	3384	2986	3304	3481	4014	2596	2631	3415	3398	3792	3620	4572	2430	3021	3569	3812	3188	3646	3531	2665	2744	3568	2167	3426	2962	3731	3665	2610	2843	2269	2900	3067	2257	3245	2958	2818	2943	2936	2946	2852	3057	3303	3212
						2788.5	3385.5	2987.5	3304.5	3482	4014.5	2597.5	2632	3416	3399.5	3793	3622.5	4573	2430	3023.5	3569.5	3814	3188	3647	3532.5	2665	2746	3568.5	2167	3427.5	2963	3731.5	3666.5	2611.5	2842.5	2269.5	2899.5	3067	2257.5	3247	2957.5	2819	2945.5	2937	2946.5	2852	3058.5	3305.5	3213.5
5	ENSE00003528186		99,442,706	99,442,850	145
		15	99442645	99442832		2498	2643	2684	3192	3262	3574	2564	2473	3179	2902	3727	3234	4540	2389	2851	3485	3642	2931	3807	3294	2317	2460	2970	1943	3470	2582	3251	3261	2335	2821	2241	2549	2665	1688	2934	2822	2560	2717	2442	3001	2551	2549	3145	3101
		15	99442718	99442881		2498	2643	2684	3192	3262	3574	2564	2472	3179	2901	3726	3234	4540	2389	2851	3485	3642	2931	3806	3294	2316	2460	2971	1943	3470	2582	3251	3263	2335	2822	2240	2549	2665	1688	2934	2822	2560	2717	2442	3001	2551	2549	3145	3101
						2498	2643	2684	3192	3262	3574	2564	2472.5	3179	2901.5	3726.5	3234	4540	2389	2851	3485	3642	2931	3806.5	3294	2316.5	2460	2970.5	1943	3470	2582	3251	3262	2335	2821.5	2240.5	2549	2665	1688	2934	2822	2560	2717	2442	3001	2551	2549	3145	3101
6	ENSE00003495266		99,451,914	99,452,128	215
		15	99451826	99452007		4039	4538	3871	4726	4500	5540	3471	3364	4887	4738	5341	5375	5731	3440	4671	4934	5416	4540	4809	4865	3629	3849	4856	3160	5051	3835	4994	5057	3606	4341	3122	4401	4143	2899	4615	3933	3572	4279	4130	4243	3813	4088	4370	5041
		15	99451918	99452109		4054	4557	3887	4739	4515	5561	3480	3372	4894	4748	5351	5393	5747	3451	4691	4961	5425	4557	4827	4878	3638	3865	4867	3170	5075	3854	5011	5065	3615	4357	3132	4408	4154	2903	4627	3946	3588	4292	4150	4256	3820	4099	4385	5060
		15	99451999	99452190		4055	4554	3885	4738	4515	5557	3480	3370	4892	4743	5346	5392	5742	3451	4690	4954	5421	4555	4822	4876	3634	3861	4860	3167	5071	3854	5007	5059	3611	4356	3129	4407	4155	2903	4626	3939	3587	4292	4146	4253	3820	4096	4379	5054
						4049.33	4549.67	3881	4734.33	4510	5552.67	3477	3368.67	4891	4743	5346	5386.67	5740	3447.33	4684	4949.67	5420.67	4550.67	4819.33	4873	3633.67	3858.33	4861	3165.67	5065.67	3847.67	5004	5060.33	3610.67	4351.33	3127.67	4405.33	4150.67	2901.67	4622.67	3939.33	3582.33	4287.67	4142	4250.67	3817.67	4094.33	4378	5051.67
7	ENSE00003665400		99,454,544	99,454,670	127
		15	99454513	99454698		1213	1585	1357	1528	1636	1942	1208	1261	1493	1562	1837	1703	2474	1200	1480	1652	1709	1528	1761	1743	1386	1361	1547	933	1841	1401	1738	1704	1228	1386	1032	1322	1498	1001	1473	1321	1233	1439	1472	1412	1346	1369	1611	1663
						1213	1585	1357	1528	1636	1942	1208	1261	1493	1562	1837	1703	2474	1200	1480	1652	1709	1528	1761	1743	1386	1361	1547	933	1841	1401	1738	1704	1228	1386	1032	1322	1498	1001	1473	1321	1233	1439	1472	1412	1346	1369	1611	1663
8	ENSE00003690687		99,456,273	99,456,511	239
		15	99456215	99456398		3600	4000	3869	4287	4200	5335	3269	3472	4073	4378	4863	4473	5491	3138	3773	4492	4682	3892	4767	4691	3443	3462	4364	2416	4597	3705	4587	4404	3339	3886	3089	3817	3833	2754	3993	3615	3593	4003	3567	3760	3612	3597	4013	4305
		15	99456308	99456499		3602	4004	3870	4289	4199	5341	3269	3473	4079	4380	4868	4475	5495	3141	3774	4494	4687	3894	4770	4692	3442	3465	4368	2419	4597	3707	4589	4405	3341	3890	3092	3818	3836	2755	3993	3619	3594	4004	3570	3764	3613	3600	4015	4308
		15	99456376	99456575		3601	4006	3870	4288	4198	5337	3269	3474	4078	4380	4866	4475	5495	3141	3775	4494	4688	3895	4769	4692	3442	3466	4365	2419	4595	3707	4590	4405	3340	3890	3093	3818	3836	2754	3992	3619	3594	4003	3570	3764	3613	3599	4014	4308
						3601	4003.33	3869.67	4288	4199	5337.67	3269	3473	4076.67	4379.33	4865.67	4474.33	5493.67	3140	3774	4493.33	4685.67	3893.67	4768.67	4691.67	3442.33	3464.33	4365.67	2418	4596.33	3706.33	4588.67	4404.67	3340	3888.67	3091.33	3817.67	3835	2754.33	3992.67	3617.67	3593.67	4003.33	3569	3762.67	3612.67	3598.67	4014	4307
9	ENSE00003571287		99,459,193	99,459,360	168
		15	99459125	99459302		923	919	807	1263	1276	1654	876	1003	1138	1346	1442	1053	1401	1009	1125	1322	1316	1083	1426	1300	993	932	1281	726	1287	1093	1461	1276	943	1078	828	1009	1151	557	1205	864	1028	1185	1098	1047	1067	949	1225	1295
		15	99459215	99459406		923	920	807	1263	1276	1655	876	1003	1138	1348	1443	1054	1402	1010	1125	1323	1316	1084	1426	1300	993	933	1284	726	1288	1093	1462	1278	944	1078	828	1009	1151	558	1205	864	1031	1185	1099	1047	1069	950	1226	1299
						923	919.5	807	1263	1276	1654.5	876	1003	1138	1347	1442.5	1053.5	1401.5	1009.5	1125	1322.5	1316	1083.5	1426	1300	993	932.5	1282.5	726	1287.5	1093	1461.5	1277	943.5	1078	828	1009	1151	557.5	1205	864	1029.5	1185	1098.5	1047	1068	949.5	1225.5	1297
10	ENSE00003601081		99,459,901	99,460,105	205
		15	99459846	99460034		2596	2783	2699	2973	3447	3832	2215	2412	3325	3214	3705	3598	3466	2422	3105	3580	3747	2855	3729	3347	2393	2487	3321	1669	3553	2618	3418	3116	2720	2827	2112	3082	2626	1852	2783	2707	2516	3303	2751	2784	2529	2677	3082	3188
		15	99459948	99460146		2596	2784	2700	2975	3447	3833	2216	2411	3325	3214	3706	3600	3465	2421	3108	3577	3746	2855	3728	3347	2395	2487	3324	1670	3554	2618	3418	3115	2720	2827	2112	3082	2626	1852	2784	2708	2516	3304	2752	2786	2530	2678	3086	3189
						2596	2783.5	2699.5	2974	3447	3832.5	2215.5	2411.5	3325	3214	3705.5	3599	3465.5	2421.5	3106.5	3578.5	3746.5	2855	3728.5	3347	2394	2487	3322.5	1669.5	3553.5	2618	3418	3115.5	2720	2827	2112	3082	2626	1852	2783.5	2707.5	2516	3303.5	2751.5	2785	2529.5	2677.5	3084	3188.5
11	ENSE00003689121		99,465,377	99,465,660	284
		15	99465312	99465502		2394	3306	2979	3473	3203	3970	2607	2731	2833	3739	3672	3482	3575	2555	3155	4201	4151	3587	3718	3564	2741	3254	3587	2047	3467	2399	3890	3417	2822	3029	2505	3442	3235	2184	3591	2693	2282	3144	3211	3127	2800	3054	2491	3484
		15	99465405	99465589		3610	4796	4094	4901	4650	5771	3755	3935	4285	5108	5283	5020	5070	3685	4544	5846	5793	4988	5295	5128	3815	4454	4953	2804	5057	3672	5405	4987	3979	4248	3434	4759	4564	3123	4979	3758	3475	4408	4501	4447	4199	4278	3803	4836
		15	99465516	99465707		2463	3292	2824	3343	3356	4165	2615	2780	3006	3422	3568	3323	3235	2591	3222	4129	4135	3271	3681	3529	2586	2998	3331	1903	3663	2820	3587	3518	2971	2803	2430	3205	3253	2175	3478	2647	2592	2945	2935	3314	3004	2931	2698	3273
						2822.33	3798	3299	3905.67	3736.33	4635.33	2992.33	3148.67	3374.67	4089.67	4174.33	3941.67	3960	2943.67	3640.33	4725.33	4693	3948.67	4231.33	4073.67	3047.33	3568.67	3957	2251.33	4062.33	2963.67	4294	3974	3257.33	3360	2789.67	3802	3684	2494	4016	3032.67	2783	3499	3549	3629.33	3334.33	3421	2997.33	3864.33
12	ENSE00001129044		99,467,105	99,467,241	137
		15	99467026	99467203		2480	2954	2912	3037	3135	3670	2363	2471	3176	3240	3463	3605	3678	2353	3134	3184	3472	2850	3303	3480	2481	2514	3244	2153	3312	2728	3545	3444	2520	2782	2084	2898	2719	2209	3091	2755	2580	2818	2823	2694	2615	2864	2972	3119
		15	99467107	99467298		63	86	2913	199	257	278	482	72	222	236	3463	92	124	213	3134	80	259	103	102	190	219	654	276	291	89	102	386	643	207	315	78	52	49	70	785	166	471	243	109	94	71	176	537	456
						1271.5	1520	2912.5	1618	1696	1974	1422.5	1271.5	1699	1738	3463	1848.5	1901	1283	3134	1632	1865.5	1476.5	1702.5	1835	1350	1584	1760	1222	1700.5	1415	1965.5	2043.5	1363.5	1548.5	1081	1475	1384	1139.5	1938	1460.5	1525.5	1530.5	1466	1394	1343	1520	1754.5	1787.5
13	ENSE00001311160		99,467,754	99,467,913	160
		15	99467674	99467865		2705	3202	2840	3275	3206	3915	2307	2581	2975	3447	3724	3445	4233	2372	2915	3226	3686	2966	3557	3680	2423	2680	3369	1884	3319	2739	3593	3399	2376	2867	2483	3117	2999	2095	3315	2737	2625	2951	2727	2922	2813	2798	3084	3264
		15	99467787	99467966		2704	3202	2841	3276	3206	3916	2308	2581	2977	3448	3725	3447	4234	2372	2915	3224	3686	2967	3555	3682	2424	2682	3370	1885	3318	2741	3592	3401	2375	2867	2485	3121	3000	2095	3315	2740	2625	2953	2727	2924	2813	2798	3084	3265
						2704.5	3202	2840.5	3275.5	3206	3915.5	2307.5	2581	2976	3447.5	3724.5	3446	4233.5	2372	2915	3225	3686	2966.5	3556	3681	2423.5	2681	3369.5	1884.5	3318.5	2740	3592.5	3400	2375.5	2867	2484	3119	2999.5	2095	3315	2738.5	2625	2952	2727	2923	2813	2798	3084	3264.5
14	ENSE00001318374		99,472,787	99,472,889	103
		15	99472748	99472907		2664	3108	2926	3303	3278	3957	2409	2647	3132	3320	3608	3710	4204	2280	3044	3406	3606	3115	3627	3597	2632	2612	3338	2026	3323	2754	3569	3115	2631	2677	2134	3055	2857	2237	3024	2619	2362	2908	2838	2791	2863	2810	3221	3100
		15	99472801	99472961		2664	3108	2926	3304	3278	3957	2409	2647	3132	3320	3609	3710	4204	2280	3044	3406	3606	3115	3628	3598	2632	2612	3338	2026	3323	2754	3569	3116	2630	2677	2136	3056	2857	2237	3024	2619	2362	2909	2838	2791	2863	2810	3221	3100
						2664	3108	2926	3303.5	3278	3957	2409	2647	3132	3320	3608.5	3710	4204	2280	3044	3406	3606	3115	3627.5	3597.5	2632	2612	3338	2026	3323	2754	3569	3115.5	2630.5	2677	2135	3055.5	2857	2237	3024	2619	2362	2908.5	2838	2791	2863	2810	3221	3100
15	ENSE00001297944		99,473,464	99,473,534	71
		15	99473359	99473546		164	105	138	215	188	216	99	142	202	247	233	181	203	159	246	224	231	158	281	181	216	154	204	84	189	148	215	248	140	189	142	189	153	132	212	192	200	216	168	125	192	177	182	216
		15	99473487	99473663		164	106	138	215	188	216	99	142	202	249	233	181	204	159	246	224	232	158	281	182	217	154	204	84	190	148	216	248	140	189	142	189	153	132	212	192	200	216	169	125	192	177	182	216
						164	105.5	138	215	188	216	99	142	202	248	233	181	203.5	159	246	224	231.5	158	281	181.5	216.5	154	204	84	189.5	148	215.5	248	140	189	142	189	153	132	212	192	200	216	168.5	125	192	177	182	216
16	ENSE00001129013		99,478,053	99,478,282	230
		15	99477997	99478176		4194	4225	4438	4653	4956	5752	3543	3871	4759	4938	5721	5665	5736	3535	4689	5156	5712	4488	5499	5068	4005	3835	5068	3007	4738	4172	5619	5191	3744	4098	3241	4379	4445	3111	4527	4083	3875	4383	4317	4227	4004	4601	4680	5010
		15	99478038	99478211		4195	4225	4439	4654	4956	5752	3547	3871	4759	4939	5722	5666	5737	3536	4691	5156	5712	4489	5499	5068	4005	3837	5071	3007	4739	4172	5620	5193	3744	4100	3242	4379	4445	3114	4528	4083	3876	4387	4317	4227	4004	4601	4680	5011
		15	99478154	99478338		4194	4223	4438	4654	4957	5752	3545	3870	4760	4938	5724	5666	5734	3536	4690	5154	5713	4488	5498	5069	4005	3837	5071	3006	4737	4172	5621	5194	3744	4100	3242	4379	4445	3112	4528	4082	3875	4386	4315	4227	4004	4601	4679	5011
						4194.33	4224.33	4438.33	4653.67	4956.33	5752	3545	3870.67	4759.33	4938.33	5722.33	5665.67	5735.67	3535.67	4690	5155.33	5712.33	4488.33	5498.67	5068.33	4005	3836.33	5070	3006.67	4738	4172	5620	5192.67	3744	4099.33	3241.67	4379	4445	3112.33	4527.67	4082.67	3875.33	4385.33	4316.33	4227	4004	4601	4679.67	5010.67
17	ENSE00001129006		99,478,545	99,478,655	111
		15	99478466	99478643		2638	3182	2702	3391	3434	4080	2503	2674	3210	3418	3656	3488	3727	2292	2878	3265	3709	3184	3549	3434	2436	2544	3498	2099	3070	2777	3603	3694	2586	2789	2428	3072	3052	2284	3190	2658	2464	3045	2728	2781	2792	3058	3192	3107
		15	99478554	99478745		2638	3182	2702	3391	3433	4080	2500	2674	3212	3420	3657	3489	3729	2293	2878	3266	3708	3184	3549	3435	2437	2545	3500	2099	3070	2779	3605	3695	2586	2789	2428	3072	3053	2284	3190	2658	2464	3044	2728	2781	2793	3058	3192	3107
						2638	3182	2702	3391	3433.5	4080	2501.5	2674	3211	3419	3656.5	3488.5	3728	2292.5	2878	3265.5	3708.5	3184	3549	3434.5	2436.5	2544.5	3499	2099	3070	2778	3604	3694.5	2586	2789	2428	3072	3052.5	2284	3190	2658	2464	3044.5	2728	2781	2792.5	3058	3192	3107
18	ENSE00001319679		99,482,430	99,482,589			160
		15	99482354	99482536		2900	3889	3622	4211	3625	4640	2505	3179	3646	3854	4025	4212	4589	2939	3571	4186	4001	3756	3736	4316	3305	3393	3577	2830	3893	2869	3827	4103	2829	3363	2271	3836	3583	2815	3958	3352	2769	3611	3164	3816	3584	3373	3375	3523
		15	99482463	99482654		2896	3885	3615	4207	3622	4633	2498	3180	3646	3853	4020	4203	4586	2935	3568	4183	3998	3754	3736	4311	3304	3390	3571	2828	3892	2868	3827	4100	2829	3356	2273	3834	3578	2813	3955	3349	2765	3608	3160	3818	3587	3372	3372	3518
						2898	3887	3618.5	4209	3623.5	4636.5	2501.5	3179.5	3646	3853.5	4022.5	4207.5	4587.5	2937	3569.5	4184.5	3999.5	3755	3736	4313.5	3304.5	3391.5	3574	2829	3892.5	2868.5	3827	4101.5	2829	3359.5	2272	3835	3580.5	2814	3956.5	3350.5	2767	3609.5	3162	3817	3585.5	3372.5	3373.5	3520.5
19	ENSE00001597369		99,486,152	99,486,281	130
		15	99486073	99486250		2768	3178	2835	3208	3407	4018	2324	2738	3142	3405	3704	3809	4082	2409	2853	3530	3618	2951	3515	3589	2794	2631	3506	2311	3451	2796	3622	3739	2715	2809	2578	2985	2986	2312	3242	2784	2697	2989	2770	3007	2716	3120	3359	3257
		15	99486133	99486309		2769	3180	2836	3208	3407	4018	2324	2738	3142	3405	3705	3808	4082	2410	2853	3530	3618	2951	3516	3589	2794	2631	3506	2311	3452	2796	3622	3739	2715	2810	2579	2985	2986	2312	3242	2783	2698	2989	2770	3008	2716	3118	3360	3257
						2768.5	3179	2835.5	3208	3407	4018	2324	2738	3142	3405	3704.5	3808.5	4082	2409.5	2853	3530	3618	2951	3515.5	3589	2794	2631	3506	2311	3451.5	2796	3622	3739	2715	2809.5	2578.5	2985	2986	2312	3242	2783.5	2697.5	2989	2770	3007.5	2716	3119	3359.5	3257
20	ENSE00001128979		99,491,803	99,491,937	135
		15	99491721	99491894		2482	2895	2328	3151	3086	3768	2188	2319	2915	3451	3621	3021	3618	2297	2720	2988	3211	2691	3467	3322	2408	2578	3192	2004	3187	2693	3313	3139	2389	2628	2408	2551	2809	1659	3029	2561	2580	2744	2600	2617	2485	2825	3137	3182
		15	99491796	99491983		2482	2896	2331	3151	3086	3770	2188	2319	2918	3452	3622	3022	3618	2297	2720	2989	3212	2691	3467	3322	2408	2578	3192	2005	3187	2692	3314	3140	2389	2628	2408	2552	2809	1659	3029	2562	2580	2746	2601	2616	2485	2825	3137	3183
						2482	2895.5	2329.5	3151	3086	3769	2188	2319	2916.5	3451.5	3621.5	3021.5	3618	2297	2720	2988.5	3211.5	2691	3467	3322	2408	2578	3192	2004.5	3187	2692.5	3313.5	3139.5	2389	2628	2408	2551.5	2809	1659	3029	2561.5	2580	2745	2600.5	2616.5	2485	2825	3137	3182.5
21	ENSE00001316091		99,500,290	99,507,759	7470
		15	99500189	99500374		2736	3181	2895	3112	3347	3924	2425	2560	3251	3245	3658	3438	3711	2449	2923	3305	3745	3066	3556	3600	2634	2686	3478	2165	3208	2641	3589	3279	2780	2908	2319	2887	2936	2291	3216	2705	2390	2945	2977	2837	2656	2876	3273	3361
		15	99500276	99500467		3631	4219	3751	4065	4338	5108	3195	3451	4262	4218	4820	4649	4936	3203	3881	4315	4922	4042	4727	4748	3462	3641	4602	2905	4340	3477	4803	4404	3586	3798	3024	3924	3853	3123	4321	3583	3396	3845	3882	3830	3544	3679	4268	4318
		15	99500390	99500579		3358	3993	3567	3984	4190	4878	3177	3373	4039	4193	4654	4439	5184	2991	3860	4403	4795	3955	4531	4384	3326	3498	4231	2895	4211	3310	4531	4608	3376	3582	2971	3934	3729	3113	4052	3387	3454	3602	3760	3617	3406	3397	3894	4151
		15	99500519	99500709		1979	2294	2074	2428	2480	2966	1899	2133	2393	2472	2809	2683	3319	1802	2448	2695	2934	2307	2774	2616	2004	2092	2492	1773	2598	1954	2750	2974	1957	2169	1671	2460	2243	1943	2382	2068	2221	2163	2216	2159	2041	2009	2286	2505
						2926	3421.75	3071.75	3397.25	3588.75	4219	2674	2879.25	3486.25	3532	3985.25	3802.25	4287.5	2611.25	3278	3679.5	4099	3342.5	3897	3837	2856.5	2979.25	3700.75	2434.5	3589.25	2845.5	3918.25	3816.25	2924.75	3114.25	2496.25	3301.25	3190.25	2617.5	3492.75	2935.75	2865.25	3138.75	3208.75	3110.75	2911.75	2990.25	3430.25	3583.75
[truncated: 44 more columns]

## Sheet: NTRK1
NTRK1 Exon No. = exon number						P30	P12	P49	P45	P44	P41	P23	P59	P19	P14	P43	P75	P40	P34	P42	P21	P62	P63	P47	P32	P64	P4	P38	P55	P31	P39	P72	P10	P83	P82	P8	P13	P3	P7	P29	P17	P20	P66	P1	P33	P74	P25	P51	P36
Exon No.	Exon ID	Chromosome	Exon Start	Exon End	Length
1	ENSE00001933086		156,785,448	156,785,630	183
		1	156785505	156785663		1620	1748	1706	1868	1767	2187	1316	1514	1803	1905	2130	1995	2677	1346	1634	2123	2232	1639	2074	2097	1482	1522	1973	1193	1866	1571	1975	2186	1560	1547	1611	1613	1617	1239	1808	1482	1542	1688	1714	1595	1538	1678	1848	1897
						1620	1748	1706	1868	1767	2187	1316	1514	1803	1905	2130	1995	2677	1346	1634	2123	2232	1639	2074	2097	1482	1522	1973	1193	1866	1571	1975	2186	1560	1547	1611	1613	1617	1239	1808	1482	1542	1688	1714	1595	1538	1678	1848	1897
2	ENSE00003674721		156,811,873	156,811,985	113
		1	156811749	156811937		2622	2735	2571	3052	2817	3891	2314	2396	2836	3136	3439	3211	4802	2264	2970	3333	3390	2802	3549	3588	2566	2641	3123	1905	3010	2691	3182	3189	2350	2558	2123	2702	2791	1891	3177	2712	2238	3066	2779	2857	2693	2572	3017	3271
		1	156811851	156812028		2623	2736	2572	3052	2817	3893	2315	2396	2838	3136	3439	3212	4800	2264	2970	3333	3391	2802	3549	3589	2567	2640	3123	1905	3011	2690	3183	3190	2351	2557	2123	2702	2791	1890	3178	2713	2240	3066	2780	2856	2694	2573	3018	3272
						2622.5	2735.5	2571.5	3052	2817	3892	2314.5	2396	2837	3136	3439	3211.5	4801	2264	2970	3333	3390.5	2802	3549	3588.5	2566.5	2640.5	3123	1905	3010.5	2690.5	3182.5	3189.5	2350.5	2557.5	2123	2702	2791	1890.5	3177.5	2712.5	2239	3066	2779.5	2856.5	2693.5	2572.5	3017.5	3271.5
3	ENSE00001958335		156,830,607	156,830,938	332
		1	156830676	156830851		944	720	932	1004	1076	1036	697	882	1031	1199	1073	1087	1195	779	970	1192	1173	909	1088	1078	872	792	1072	759	1003	712	1044	1039	791	882	764	945	921	790	1056	586	752	1008	1023	869	998	633	922	892
		1	156830789	156830945		1795	1366	1993	2006	2216	2201	1470	1815	2181	2484	2111	2026	2274	1541	1725	2460	2226	1612	2164	1915	1664	1655	2007	1410	2076	1434	1955	2086	1570	1758	1414	1951	1650	1540	1935	1362	1404	1887	1814	1624	1867	1507	1816	1910
		1	156830858	156831033		1763	1363	1985	1993	2168	2184	1456	1791	2165	2394	2097	2024	2269	1523	1724	2453	2208	1612	2142	1917	1653	1652	2001	1403	2066	1427	1936	2077	1568	1757	1409	1904	1639	1529	1935	1356	1399	1874	1796	1605	1826	1507	1816	1853
						1500.67	1149.67	1636.67	1667.67	1820	1807	1207.67	1496	1792.33	2025.67	1760.33	1712.33	1912.67	1281	1473	2035	1869	1377.67	1798	1636.67	1396.33	1366.33	1693.33	1190.67	1715	1191	1645	1734	1309.67	1465.67	1195.67	1600	1403.33	1286.33	1642	1101.33	1185	1589.67	1544.33	1366	1563.67	1215.67	1518	1551.67
4	ENSE00003567933		156,834,146	156,834,220	75
		1	156834058	156834245		1363	1376	1144	1529	1356	1737	1148	1220	1368	1543	1935	1709	1837	1183	1436	1528	1636	1475	1629	1712	1345	1189	1599	790	1680	1313	1597	1471	1357	1359	1139	1278	1341	735	1415	1130	1157	1397	1399	1357	1314	1359	1513	1459
						1363	1376	1144	1529	1356	1737	1148	1220	1368	1543	1935	1709	1837	1183	1436	1528	1636	1475	1629	1712	1345	1189	1599	790	1680	1313	1597	1471	1357	1359	1139	1278	1341	735	1415	1130	1157	1397	1399	1357	1314	1359	1513	1459
5	ENSE00003623421		156,834,520	156,834,591	72
		1	156834463	156834632		1035	1020	1203	1277	1332	1543	986	1110	1251	1315	1488	1342	1801	985	1159	1419	1388	1073	1359	1298	1017	1104	1326	880	1463	1189	1401	1375	1087	1060	960	1098	1070	919	1248	1113	1040	1203	1122	1194	1105	1109	1219	1146
						1035	1020	1203	1277	1332	1543	986	1110	1251	1315	1488	1342	1801	985	1159	1419	1388	1073	1359	1298	1017	1104	1326	880	1463	1189	1401	1375	1087	1060	960	1098	1070	919	1248	1113	1040	1203	1122	1194	1105	1109	1219	1146
6	ENSE00003620536		156,836,702	156,836,770	69
		1	156836626	156836816		1270	1450	1272	1458	1520	1806	1176	1275	1418	1663	1784	1697	1822	1195	1423	1659	1661	1327	1637	1670	1075	1256	1603	994	1582	1361	1490	1505	1266	1440	1267	1351	1490	1014	1539	1309	1179	1488	1315	1489	1456	1382	1530	1483
						1270	1450	1272	1458	1520	1806	1176	1275	1418	1663	1784	1697	1822	1195	1423	1659	1661	1327	1637	1670	1075	1256	1603	994	1582	1361	1490	1505	1266	1440	1267	1351	1490	1014	1539	1309	1179	1488	1315	1489	1456	1382	1530	1483
7	ENSE00003654983		156,837,896	156,838,041	146
		1	156837816	156837999		2233	2704	2715	2811	2878	3425	2158	2408	2930	3019	3213	3161	4057	2147	2877	3229	3446	2586	3102	3055	2320	2484	2930	1891	2840	2449	3117	3176	2344	2627	2190	2685	2592	2106	2829	2466	2107	2656	2524	2571	2561	2658	2992	2914
		1	156837908	156838098		2232	2705	2715	2814	2878	3426	2160	2409	2931	3021	3214	3162	4058	2151	2877	3229	3447	2585	3101	3055	2322	2484	2931	1893	2845	2451	3119	3178	2346	2628	2191	2684	2596	2108	2830	2466	2107	2657	2525	2570	2562	2658	2992	2913
						2232.5	2704.5	2715	2812.5	2878	3425.5	2159	2408.5	2930.5	3020	3213.5	3161.5	4057.5	2149	2877	3229	3446.5	2585.5	3101.5	3055	2321	2484	2930.5	1892	2842.5	2450	3118	3177	2345	2627.5	2190.5	2684.5	2594	2107	2829.5	2466	2107	2656.5	2524.5	2570.5	2561.5	2658	2992	2913.5
8	ENSE00003491788		156,838,297	156,838,439	143
		1	156838246	156838430		2486	2653	2372	2674	2941	3325	2071	2157	2897	3006	3107	3234	3571	2084	2727	3117	3244	2727	2985	2971	2299	2344	3014	1717	3200	2358	3121	3035	2208	2621	2125	2712	2592	1719	2905	2415	2103	2668	2673	2479	2491	2742	3107	2762
		1	156838324	156838511		2486	2653	2372	2675	2941	3325	2069	2160	2898	3007	3108	3233	3572	2085	2728	3117	3245	2728	2982	2973	2300	2344	3014	1717	3201	2361	3122	3036	2208	2621	2124	2712	2592	1720	2905	2414	2103	2670	2673	2477	2490	2742	3107	2762
						2486	2653	2372	2674.5	2941	3325	2070	2158.5	2897.5	3006.5	3107.5	3233.5	3571.5	2084.5	2727.5	3117	3244.5	2727.5	2983.5	2972	2299.5	2344	3014	1717	3200.5	2359.5	3121.5	3035.5	2208	2621	2124.5	2712	2592	1719.5	2905	2414.5	2103	2669	2673	2478	2490.5	2742	3107	2762
9	ENSE00003593627		156,841,415	156,841,547	133
		1	156841360	156841548		2310	2280	2265	3043	2971	3422	2110	2248	2792	2874	3023	3297	3157	2165	2784	3091	3311	1867	3111	3008	2300	2322	3059	1680	2803	2627	3041	2883	2159	2614	2117	2540	2528	1578	2685	2545	2242	2688	2321	2355	2215	2633	2176	2758
		1	156841430	156841619		2310	2280	2264	3043	2971	3423	2110	2249	2793	2875	3023	3297	3158	2164	2784	3091	3313	1868	3111	3010	2300	2322	3059	1681	2803	2627	3042	2883	2159	2614	2117	2540	2527	1578	2685	2547	2242	2688	2321	2355	2215	2634	2176	2759
						2310	2280	2264.5	3043	2971	3422.5	2110	2248.5	2792.5	2874.5	3023	3297	3157.5	2164.5	2784	3091	3312	1867.5	3111	3009	2300	2322	3059	1680.5	2803	2627	3041.5	2883	2159	2614	2117	2540	2527.5	1578	2685	2546	2242	2688	2321	2355	2215	2633.5	2176	2758.5
10	ENSE00003653319		156,843,425	156,843,751	327
		1	156843348	156843539		3264	3375	3521	3980	4167	4946	3135	3486	3913	4218	4572	4462	5643	2945	3859	4473	4548	3703	4455	4499	3231	3296	4230	2639	4053	3290	4259	4496	3297	3600	3137	3591	3741	2725	4029	3432	3076	3679	3567	3583	3479	3581	4224	4236
		1	156843410	156843591		3340	3423	3588	4050	4218	5035	3200	3538	3982	4285	4649	4544	5732	3001	3932	4547	4631	3769	4528	4576	3280	3356	4309	2684	4135	3358	4321	4583	3353	3672	3183	3661	3813	2771	4113	3488	3128	3759	3632	3652	3559	3647	4306	4309
		1	156843538	156843729		4556	4714	4762	5648	5600	6835	4393	4718	5484	5803	6349	6016	7641	4186	5373	6419	6356	5052	6235	6182	4621	4486	5836	3535	5810	4527	5753	5990	4529	4930	4518	4967	5163	3559	5528	4730	4356	5129	4905	4950	4786	4910	5832	5845
		1	156843607	156843778		2576	2457	2675	3255	2958	3823	2508	2566	3127	3278	3646	3232	4284	2360	2949	3780	3657	2890	3475	3497	2653	2515	3266	1913	3338	2593	3204	3232	2612	2825	2673	2776	2940	1920	3104	2633	2463	2865	2673	2815	2744	2705	3259	3298
						3434	3492.25	3636.5	4233.25	4235.75	5159.75	3309	3577	4126.5	4396	4804	4563.5	5825	3123	4028.25	4804.75	4798	3853.5	4673.25	4688.5	3446.25	3413.25	4410.25	2692.75	4334	3442	4384.25	4575.25	3447.75	3756.75	3377.75	3748.75	3914.25	2743.75	4193.5	3570.75	3255.75	3858	3694.25	3750	3642	3710.75	4405.25	4422
11	ENSE00002402062		156,844,175	156,844,192	18
		1	156844066	156844235		1257	1226	1271	1412	1504	1889	1147	1203	1481	1543	1760	1553	1774	1066	1455	1681	1685	1451	1618	1575	1228	1250	1621	897	1656	1337	1639	1696	1242	1425	1258	1441	1329	968	1466	1295	1192	1554	1368	1324	1325	1361	1534	1619
						1257	1226	1271	1412	1504	1889	1147	1203	1481	1543	1760	1553	1774	1066	1455	1681	1685	1451	1618	1575	1228	1250	1621	897	1656	1337	1639	1696	1242	1425	1258	1441	1329	968	1466	1295	1192	1554	1368	1324	1325	1361	1534	1619
12	ENSE00003559053		156,844,363	156,844,418	56
		1	156844311	156844501		1403	1641	1431	1533	1341	2042	1237	1297	1741	1774	1849	1919	1966	1153	1571	1890	2053	1694	1663	1685	1570	1350	1927	1163	2141	1125	1774	1711	1081	1579	1159	1746	1373	1091	1719	1402	1190	1693	1670	1619	1601	1595	1656	1689
						1403	1641	1431	1533	1341	2042	1237	1297	1741	1774	1849	1919	1966	1153	1571	1890	2053	1694	1663	1685	1570	1350	1927	1163	2141	1125	1774	1711	1081	1579	1159	1746	1373	1091	1719	1402	1190	1693	1670	1619	1601	1595	1656	1689
13	ENSE00003538368		156,844,698	156,844,800	103
		1	156844668	156844853		1246	1318	1301	1630	1616	2003	1117	1408	1481	1704	1784	1703	2285	1231	1557	1679	1737	1364	1711	1877	1256	1326	1688	956	1783	1445	1586	1700	1337	1584	1084	1357	1505	953	1541	1390	1391	1698	1311	1451	1363	1187	1629	1692
						1246	1318	1301	1630	1616	2003	1117	1408	1481	1704	1784	1703	2285	1231	1557	1679	1737	1364	1711	1877	1256	1326	1688	956	1783	1445	1586	1700	1337	1584	1084	1357	1505	953	1541	1390	1391	1698	1311	1451	1363	1187	1629	1692
14	ENSE00003626699		156,845,312	156,845,458	147
		1	156845264	156845453		2280	2422	2193	2726	2791	3338	1913	2263	2671	2863	3095	2802	2928	2045	2394	2834	3168	2493	2836	2794	2150	2152	2822	1947	2795	2288	2899	2850	2035	2302	1908	2250	2462	1848	2755	2239	2042	2544	2390	2427	2194	2400	2824	2775
		1	156845323	156845486		2280	2422	2193	2726	2791	3338	1913	2263	2671	2863	3095	2802	2928	2045	2394	2834	3167	2493	2836	2794	2150	2151	2822	1947	2795	2288	2899	2850	2035	2302	1909	2250	2462	1848	2755	2239	2042	2544	2390	2427	2194	2400	2824	2775
						2280	2422	2193	2726	2791	3338	1913	2263	2671	2863	3095	2802	2928	2045	2394	2834	3167.5	2493	2836	2794	2150	2151.5	2822	1947	2795	2288	2899	2850	2035	2302	1908.5	2250	2462	1848	2755	2239	2042	2544	2390	2427	2194	2400	2824	2775
15	ENSE00003547826		156,845,872	156,846,002	131
		1	156845800	156845962		2791	3072	3003	3263	3378	4065	2433	2622	3323	3308	3716	3741	4213	2479	3189	3709	3679	3121	3484	3881	2727	2799	3606	2195	3229	2810	3601	3629	2716	2827	2443	3309	2902	2191	3199	2859	2733	3179	2865	2913	2910	3009	3297	3453
		1	156845886	156846077		2794	3075	3001	3264	3378	4067	2434	2624	3323	3309	3717	3742	4215	2480	3190	3710	3680	3121	3485	3882	2728	2797	3608	2196	3228	2812	3602	3628	2717	2827	2448	3309	2904	2191	3198	2861	2734	3181	2867	2913	2910	3012	3301	3454
						2792.5	3073.5	3002	3263.5	3378	4066	2433.5	2623	3323	3308.5	3716.5	3741.5	4214	2479.5	3189.5	3709.5	3679.5	3121	3484.5	3881.5	2727.5	2798	3607	2195.5	3228.5	2811	3601.5	3628.5	2716.5	2827	2445.5	3309	2903	2191	3198.5	2860	2733.5	3180	2866	2913	2910	3010.5	3299	3453.5
16	ENSE00003610371		156,846,192	156,846,364	173
		1	156846138	156846306		1901	1773	1896	2243	2052	2609	1501	1744	1959	2212	2374	2339	3312	1526	2144	2278	2295	1919	2304	2370	1803	1735	2236	1615	2202	1911	2217	2256	1808	1891	1766	2066	1942	1465	2210	1922	1835	2041	1864	1977	2006	1975	2177	2133
		1	156846258	156846443		1917	1797	1912	2271	2074	2635	1505	1751	1974	2220	2386	2347	3332	1537	2164	2292	2306	1926	2310	2384	1807	1743	2253	1627	2217	1936	2239	2266	1814	1895	1786	2076	1957	1477	2222	1947	1837	2068	1889	1988	2016	1997	2183	2145
						1909	1785	1904	2257	2063	2622	1503	1747.5	1966.5	2216	2380	2343	3322	1531.5	2154	2285	2300.5	1922.5	2307	2377	1805	1739	2244.5	1621	2209.5	1923.5	2228	2261	1811	1893	1776	2071	1949.5	1471	2216	1934.5	1836	2054.5	1876.5	1982.5	2011	1986	2180	2139
17	ENSE00003644412		156,848,914	156,849,154	241
		1	156848856	156849016		1792	1807	1824	2120	2183	2583	1586	1814	2212	2200	2391	2378	2544	1666	2248	2303	2373	2022	2302	2237	1682	1783	2308	1295	2172	1696	2404	2113	1798	1879	1585	1993	1802	1352	2073	1823	1730	1974	1913	1965	1820	1921	2237	2190
		1	156848947	156849126		1815	1835	1848	2170	2231	2613	1616	1853	2253	2226	2439	2428	2581	1676	2275	2356	2403	2065	2344	2276	1703	1806	2345	1314	2196	1716	2432	2154	1820	1898	1590	2029	1849	1381	2122	1852	1758	1997	1930	1981	1848	1955	2280	2244
		1	156849031	156849214		639	622	637	761	843	912	563	655	818	726	903	889	723	573	972	844	920	731	878	791	553	599	801	418	695	596	757	815	586	695	426	772	642	382	745	643	618	678	733	653	634	670	834	776
						1415.33	1421.33	1436.33	1683.67	1752.33	2036	1255	1440.67	1761	1717.33	1911	1898.33	1949.33	1305	1831.67	1834.33	1898.67	1606	1841.33	1768	1312.67	1396	1818	1009	1687.67	1336	1864.33	1694	1401.33	1490.67	1200.33	1598	1431	1038.33	1646.67	1439.33	1368.67	1549.67	1525.33	1533	1434	1515.33	1783.67	1736.67
18	ENSE00003572575		156,849,791	156,849,949	159
		1	156849724	156849913		2045	1876	1941	2433	2584	2981	2000	2014	2495	2688	2746	2517	3241	1874	2454	2631	2849	2123	2623	2621	2108	2100	2424	1359	2531	2019	2592	2738	1802	2265	1833	2186	2263	1391	2459	2032	1906	2328	2014	2089	2074	2133	2369	2456
		1	156849808	156849981		2045	1876	1941	2432	2583	2981	1999	2014	2495	2685	2746	2517	3242	1874	2454	2631	2848	2123	2623	2621	2110	2100	2424	1359	2531	2018	2590	2738	1801	2265	1833	2186	2261	1391	2458	2033	1906	2328	2010	2089	2074	2132	2369	2456
						2045	1876	1941	2432.5	2583.5	2981	1999.5	2014	2495	2686.5	2746	2517	3241.5	1874	2454	2631	2848.5	2123	2623	2621	2109	2100	2424	1359	2531	2018.5	2591	2738	1801.5	2265	1833	2186	2262	1391	2458.5	2032.5	1906	2328	2012	2089	2074	2132.5	2369	2456
19	ENSE00002187747		156,851,249	156,851,586	338
		1	156851183	156851371		2089	2337	2122	2765	2570	3132	1999	2092	2589	2660	2933	2804	4345	1934	2328	2727	2884	2344	2717	2861	1896	2182	2716	1433	2712	2245	2680	2641	2109	2201	1945	2293	2332	1618	2625	2168	2036	2345	2191	2303	2262	2195	2434	2526
		1	156851295	156851485		2089	2337	2123	2766	2572	3134	1999	2092	2591	2631	2933	2806	4344	1935	2329	2728	2885	2344	2717	2861	1897	2183	2716	1433	2712	2246	2680	2639	2109	2201	1947	2293	2332	1619	2629	2169	2036	2346	2191	2303	2262	2196	2436	2527
						2089	2337	2122.5	2765.5	2571	3133	1999	2092	2590	2645.5	2933	2805	4344.5	1934.5	2328.5	2727.5	2884.5	2344	2717	2861	1896.5	2182.5	2716	1433	2712	2245.5	2680	2640	2109	2201	1946	2293	2332	1618.5	2627	2168.5	2036	2345.5	2191	2303	2262	2195.5	2435	2526.5
[truncated: 44 more columns]

## Sheet: NTRK2
NTRK2 Exon No. = exon number						P30	P12	P49	P45	P44	P41	P23	P59	P19	P14	P43	P75	P40	P34	P42	P21	P62	P63	P47	P32	P64	P4	P38	P55	P31	P39	P72	P10	P83	P82	P8	P13	P3	P7	P29	P17	P20	P66	P1	P33	P74	P25	P51	P36
Exon No.	Exon ID	Chromosom	Exon Start	Exon End	Length
4	ENSE00001343633		87,285,292	87,285,875	584
		9	87285609	87285800		1856	2297	1994	2543	2638	2931	1891	2160	2428	2613	2964	2653	2866	1855	2537	2766	2767	2466	2508	2597	2072	1996	2749	1656	2798	2102	2470	2619	1889	2333	1768	2238	2188	1331	2393	2035	1960	2234	2211	2424	2137	1877	2391	2466
		9	87285726	87285914		1856	2299	1994	2545	2636	2936	1892	2161	2431	2613	2966	2655	2867	1855	2537	2766	2767	2465	2509	2598	2073	1996	2751	1656	2798	2102	2472	2621	1892	2334	1770	2241	2190	1331	2392	2035	1959	2234	2210	2425	2137	1879	2392	2466
						1856	2298	1994	2544	2637	2933.5	1891.5	2160.5	2429.5	2613	2965	2654	2866.5	1855	2537	2766	2767	2465.5	2508.5	2597.5	2072.5	1996	2750	1656	2798	2102	2471	2620	1890.5	2333.5	1769	2239.5	2189	1331	2392.5	2035	1959.5	2234	2210.5	2424.5	2137	1878	2391.5	2466
5	ENSE00003550768		87,317,074	87,317,148	75
		9	87316997	87317184		1799	2063	1558	2225	1972	2577	1433	1621	1948	2192	2451	2385	2315	1571	2160	2439	2426	2076	2224	2315	1690	1653	2312	1166	2177	1626	2307	1830	1636	1790	1388	1982	2047	1225	2173	1808	1502	2052	1871	1959	1773	1966	2128	2138
		9	87317185	87317376		1299	1330	1240	1582	1611	1715	1094	1124	1507	1577	1765	1583	1701	1189	1467	1728	1670	1500	1673	1800	1111	1186	1507	924	1477	1315	1625	1660	1196	1358	980	1520	1497	1138	1559	1302	1240	1439	1443	1368	1305	1450	1531	1680
						1549	1696.5	1399	1903.5	1791.5	2146	1263.5	1372.5	1727.5	1884.5	2108	1984	2008	1380	1813.5	2083.5	2048	1788	1948.5	2057.5	1400.5	1419.5	1909.5	1045	1827	1470.5	1966	1745	1416	1574	1184	1751	1772	1181.5	1866	1555	1371	1745.5	1657	1663.5	1539	1708	1829.5	1909
6	ENSE00003565670		87,317,263	87,317,334	72
		9	87322688	87322859		1289	1474	1486	1610	1841	1912	1184	1246	1789	1580	1791	1812	1985	1205	1513	1692	1935	1444	1761	1715	1223	1289	1515	953	1701	1424	1735	1812	1213	1401	989	1522	1505	1031	1587	1389	1342	1452	1462	1410	1304	1478	1587	1677
						1289	1474	1486	1610	1841	1912	1184	1246	1789	1580	1791	1812	1985	1205	1513	1692	1935	1444	1761	1715	1223	1289	1515	953	1701	1424	1735	1812	1213	1401	989	1522	1505	1031	1587	1389	1342	1452	1462	1410	1304	1478	1587	1677
7	ENSE00003615967		87,322,759	87,322,827	69
		9	87325487	87325655		2713	3118	2729	3240	2912	3736	2474	2534	3289	3353	3579	3558	3965	2252	2991	3228	3633	3209	3077	3378	2525	2575	3333	1925	3355	2345	3399	2947	2405	2706	2066	2987	2790	1921	3097	2643	2486	2905	3056	3005	2687	2798	2912	3040
		9	87325577	87325768		2713	3115	2730	3240	2912	3738	2474	2534	3289	3354	3579	3560	3968	2252	2992	3228	3635	3209	3077	3379	2525	2576	3334	1926	3357	2346	3400	2947	2407	2707	2068	2988	2790	1920	3098	2642	2487	2906	3057	3007	2690	2799	2912	3042
						2713	3116.5	2729.5	3240	2912	3737	2474	2534	3289	3353.5	3579	3559	3966.5	2252	2991.5	3228	3634	3209	3077	3378.5	2525	2575.5	3333.5	1925.5	3356	2345.5	3399.5	2947	2406	2706.5	2067	2987.5	2790	1920.5	3097.5	2642.5	2486.5	2905.5	3056.5	3006	2688.5	2798.5	2912	3041
8	ENSE00003674598		87,325,552	87,325,706	155
		9	87338422	87338613		2061	2258	2283	2543	2928	3148	2094	2129	2585	2932	3015	2916	3436	1890	2510	2901	3081	2672	3099	2914	2180	2157	2588	1539	2729	2374	2821	3035	2116	2310	1552	2424	2417	1749	2815	2164	2047	2495	2286	2436	2082	2272	2606	2849
		9	87338478	87338652		2061	2257	2283	2543	2928	3148	2094	2128	2585	2932	3015	2915	3436	1890	2510	2901	3081	2672	3099	2914	2180	2157	2588	1539	2729	2374	2822	3035	2116	2310	1552	2424	2417	1749	2815	2164	2048	2495	2286	2436	2082	2272	2606	2849
						2061	2257.5	2283	2543	2928	3148	2094	2128.5	2585	2932	3015	2915.5	3436	1890	2510	2901	3081	2672	3099	2914	2180	2157	2588	1539	2729	2374	2821.5	3035	2116	2310	1552	2424	2417	1749	2815	2164	2047.5	2495	2286	2436	2082	2272	2606	2849
9	ENSE00000982956		87,338,488	87,338,624	137
		9	87339057	87339232		2392	2552	2534	2756	2967	3734	2275	2602	2771	3177	3319	3254	3135	2143	2737	3305	3372	3078	3546	3170	2402	2483	3122	2058	2921	2573	3308	3388	2446	2659	2231	2837	2722	2313	2952	2391	2470	2707	2811	2729	2527	2571	2876	3165
		9	87339138	87339306		2392	2552	2535	2755	2967	3734	2276	2601	2771	3177	3321	3254	3134	2144	2737	3305	3373	3077	3545	3170	2402	2483	3121	2058	2920	2573	3309	3388	2447	2657	2232	2837	2720	2312	2952	2392	2470	2708	2811	2729	2527	2570	2876	3165
						2392	2552	2534.5	2755.5	2967	3734	2275.5	2601.5	2771	3177	3320	3254	3134.5	2143.5	2737	3305	3372.5	3077.5	3545.5	3170	2402	2483	3121.5	2058	2920.5	2573	3308.5	3388	2446.5	2658	2231.5	2837	2721	2312.5	2952	2391.5	2470	2707.5	2811	2729	2527	2570.5	2876	3165
10	ENSE00001264518		87,339,139	87,339,271	133
		9	87342487	87342677		4174	4410	4078	4861	4836	5796	3680	3848	4723	5066	5365	4983	5713	3676	4670	5235	5427	4725	5169	5124	3942	3696	4939	3567	5042	4138	4911	5244	3930	4291	3694	4613	4347	3318	4607	3933	3778	4305	4206	4428	4101	4191	4772	4827
		9	87342570	87342744		5183	5528	5204	6083	6113	7300	4581	4936	5975	6429	6755	6517	7020	4523	5909	6651	6916	6006	6582	6513	4985	4708	6241	4363	6346	5232	6225	6579	4842	5426	4473	5796	5580	4291	5824	5026	4756	5422	5249	5492	5174	5308	6034	6065
		9	87342661	87342833		5185	5528	5204	6086	6115	7297	4580	4934	5977	6427	6752	6516	7017	4527	5908	6651	6913	6006	6582	6513	4988	4708	6244	4359	6350	5229	6230	6581	4842	5424	4476	5796	5580	4290	5822	5027	4758	5418	5250	5491	5171	5308	6034	6064
		9	87342721	87342906		3738	3943	3818	4470	4564	5350	3228	3652	4452	4670	5009	4858	5143	3326	4277	4928	5046	4351	4881	4810	3710	3445	4498	2950	4697	3817	4433	4937	3515	4086	3119	4250	4109	3175	4165	3679	3462	3811	3801	4084	3731	3873	4380	4380
						4570	4852.25	4576	5375	5407	6435.75	4017.25	4342.5	5281.75	5648	5970.25	5718.5	6223.25	4013	5191	5866.25	6075.5	5272	5803.5	5740	4406.25	4139.25	5480.5	3809.75	5608.75	4604	5449.75	5835.25	4282.25	4806.75	3940.5	5113.75	4904	3768.5	5104.5	4416.25	4188.5	4739	4626.5	4873.75	4544.25	4670	5305	5334
11	ENSE00001264511		87,342,569	87,342,874	306
		9	87356703	87356891		1286	1450	1230	1357	1470	1619	953	1140	1347	1445	1531	1566	2033	1112	1262	1652	1554	1341	1473	1493	1075	1056	1468	945	1376	1214	1553	1420	1109	1132	870	1248	1287	1025	1357	1137	1080	1314	1214	1297	1242	1257	1438	1390
						1286	1450	1230	1357	1470	1619	953	1140	1347	1445	1531	1566	2033	1112	1262	1652	1554	1341	1473	1493	1075	1056	1468	945	1376	1214	1553	1420	1109	1132	870	1248	1287	1025	1357	1137	1080	1314	1214	1297	1242	1257	1438	1390
12	ENSE00001025534		87,356,807	87,356,842	36
		9	87359831	87360019		1480	1514	1650	1712	1735	1988	1323	1372	1677	1690	1931	1998	2563	1148	1577	1857	1986	1821	1877	1893	1396	1311	1763	1105	1732	1427	1742	1904	1376	1485	1264	1616	1596	1157	1515	1322	1319	1478	1576	1500	1361	1552	1892	1747
						1480	1514	1650	1712	1735	1988	1323	1372	1677	1690	1931	1998	2563	1148	1577	1857	1986	1821	1877	1893	1396	1311	1763	1105	1732	1427	1742	1904	1376	1485	1264	1616	1596	1157	1515	1322	1319	1478	1576	1500	1361	1552	1892	1747
13	ENSE00001264498		87,359,888	87,359,988	101
		9	87366874	87367049		1383	1774	1641	1899	1824	2013	1530	1355	1940	1837	2105	2066	3120	1394	1849	1890	2131	1783	2056	2006	1517	1497	1869	1246	1736	1622	1880	1839	1469	1593	1445	1594	1661	1215	1684	1486	1549	1704	1639	1629	1503	1626	1886	1784
						1383	1774	1641	1899	1824	2013	1530	1355	1940	1837	2105	2066	3120	1394	1849	1890	2131	1783	2056	2006	1517	1497	1869	1246	1736	1622	1880	1839	1469	1593	1445	1594	1661	1215	1684	1486	1549	1704	1639	1629	1503	1626	1886	1784
14	ENSE00000982960		87,366,901	87,367,000	100
		9	87425395	87425558		1093	1289	1152	1262	1045	1459	932	1104	970	1340	1379	1355	1457	901	1251	1514	1356	1220	1320	1248	1014	1011	1242	792	1355	1111	1143	1124	958	1063	898	1253	1103	728	1233	1034	936	1108	1161	1221	1087	1190	1236	1380
						1093	1289	1152	1262	1045	1459	932	1104	970	1340	1379	1355	1457	901	1251	1514	1356	1220	1320	1248	1014	1011	1242	792	1355	1111	1143	1124	958	1063	898	1253	1103	728	1233	1034	936	1108	1161	1221	1087	1190	1236	1380
15	ENSE00001423364		87,425,457	87,430,617	5.161
		9	87475897	87476080		1268	1622	1426	1548	1745	1916	1086	1229	1578	1616	1673	2137	2645	1241	1497	1646	1740	1646	1920	1816	1257	1247	1682	954	1520	1413	1739	1745	1218	1490	1045	1588	1353	1122	1484	1328	1291	1428	1397	1410	1408	1382	1604	1720
						1268	1622	1426	1548	1745	1916	1086	1229	1578	1616	1673	2137	2645	1241	1497	1646	1740	1646	1920	1816	1257	1247	1682	954	1520	1413	1739	1745	1218	1490	1045	1588	1353	1122	1484	1328	1291	1428	1397	1410	1408	1382	1604	1720
16	ENSE00001197359		87,475,955	87,476,002	48
		9	87482103	87482292		1226	1449	1352	1535	1556	1786	1039	1202	1423	1459	1871	1717	1814	1022	1282	1562	1671	1544	1749	1598	1253	1172	1580	926	1638	1325	1715	1503	1190	1287	1189	1377	1430	972	1504	1281	1125	1391	1405	1399	1258	1340	1505	1462
		9	87482198	87482396		1226	1443	1352	1533	1556	1785	1038	1198	1423	1459	1869	1713	1814	1020	1282	1560	1671	1541	1749	1598	1253	1171	1580	926	1638	1325	1713	1503	1189	1287	1189	1375	1428	972	1504	1281	1125	1389	1404	1399	1258	1340	1505	1460
						1226	1446	1352	1534	1556	1785.5	1038.5	1200	1423	1459	1870	1715	1814	1021	1282	1561	1671	1542.5	1749	1598	1253	1171.5	1580	926	1638	1325	1714	1503	1189.5	1287	1189	1376	1429	972	1504	1281	1125	1390	1404.5	1399	1258	1340	1505	1461
17	ENSE00001090519		87,482,158	87,482,346	189
		9	87486617	87486798		1197	1365	1068	1409	1451	1693	977	1153	1352	1423	1897	1535	1552	1052	1325	1496	1609	1378	1559	1484	1125	1099	1515	805	1495	1093	1507	1274	1084	1227	950	1357	1302	823	1460	1072	1039	1333	1134	1242	1138	1192	1364	1436
						1197	1365	1068	1409	1451	1693	977	1153	1352	1423	1897	1535	1552	1052	1325	1496	1609	1378	1559	1484	1125	1099	1515	805	1495	1093	1507	1274	1084	1227	950	1357	1302	823	1460	1072	1039	1333	1134	1242	1138	1192	1364	1436
18	ENSE00001264682		87,486,704	87,492,813	6110
		9	87549024	87549212		3273	3854	3394	3901	3525	4325	2942	3132	3965	3947	4423	4367	4297	2934	3776	4168	4470	3822	3899	3638	3057	2745	4033	2646	4186	2908	4355	3362	2940	3457	2495	3358	3126	2556	3712	3416	2853	3861	3611	3349	3333	3520	3783	3835
		9	87549110	87549301		3270	3853	3393	3899	3524	4323	2936	3132	3967	3946	4420	4362	4299	2932	3774	4167	4467	3823	3898	3638	3057	2746	4032	2646	4186	2907	4353	3362	2938	3459	2497	3358	3124	2556	3712	3415	2853	3860	3611	3348	3330	3520	3782	3835
						3271.5	3853.5	3393.5	3900	3524.5	4324	2939	3132	3966	3946.5	4421.5	4364.5	4298	2933	3775	4167.5	4468.5	3822.5	3898.5	3638	3057	2745.5	4032.5	2646	4186	2907.5	4354	3362	2939	3458	2496	3358	3125	2556	3712	3415.5	2853	3860.5	3611	3348.5	3331.5	3520	3782.5	3835
19	ENSE00001090518		87,549,077	87,549,207	131
		9	87563319	87563483		2772	3020	2976	3291	3047	3926	2445	2589	2974	3344	3730	3401	4332	2433	2819	3442	3589	3046	3487	3598	2539	2405	3280	2390	3576	2735	3519	3470	2397	2889	2141	2857	2970	2110	3058	2506	2500	2935	2802	2921	2753	2651	3104	3205
		9	87563395	87563584		2772	3020	2978	3290	3047	3927	2446	2590	2975	3345	3731	3401	4335	2433	2818	3443	3592	3048	3486	3601	2539	2405	3281	2390	3576	2737	3522	3470	2399	2890	2142	2857	2970	2109	3058	2506	2499	2936	2804	2922	2752	2654	3106	3205
						2772	3020	2977	3290.5	3047	3926.5	2445.5	2589.5	2974.5	3344.5	3730.5	3401	4333.5	2433	2818.5	3442.5	3590.5	3047	3486.5	3599.5	2539	2405	3280.5	2390	3576	2736	3520.5	3470	2398	2889.5	2141.5	2857	2970	2109.5	3058	2506	2499.5	2935.5	2803	2921.5	2752.5	2652.5	3105	3205
20	ENSE00001090522		87,563,377	87,563,549	173
		9	87570171	87570354		2649	3208	2980	3406	3124	3955	2474	2701	3237	3392	3291	3454	4572	2478	3163	3447	3642	2866	3723	3577	2618	2736	3159	2294	3460	2883	3250	3462	2594	2763	2479	2971	3117	2310	3135	2701	2544	2932	2666	2850	2666	2915	3360	3156
		9	87570290	87570459		2649	3207	2980	3406	3124	3955	2473	2701	3237	3392	3290	3455	4573	2477	3166	3448	3642	2869	3723	3578	2618	2736	3160	2295	3461	2883	3253	3460	2593	2765	2478	2971	3119	2310	3135	2701	2544	2934	2669	2851	2665	2915	3361	3157
						2649	3207.5	2980	3406	3124	3955	2473.5	2701	3237	3392	3290.5	3454.5	4572.5	2477.5	3164.5	3447.5	3642	2867.5	3723	3577.5	2618	2736	3159.5	2294.5	3460.5	2883	3251.5	3461	2593.5	2764	2478.5	2971	3118	2310	3135	2701	2544	2933	2667.5	2850.5	2665.5	2915	3360.5	3156.5
20	ENSE00001090522		87,563,377	87,563,549	173
		9	87635057	87635246		3213	3467	3228	3482	3535	4582	2759	2875	3454	3707	3908	4225	4695	2643	3544	3874	3931	3604	3695	4060	2930	2893	3709	2319	3774	2901	3910	3677	2969	3085	2534	3421	3346	2414	3489	3048	2543	3152	3369	3181	3175	3166	3497	3868
		9	87635130	87635302		3214	3467	3228	3482	3535	4581	2759	2875	3454	3707	3910	4227	4696	2645	3544	3874	3931	3604	3696	4060	2930	2893	3709	2319	3774	2901	3910	3676	2969	3086	2534	3421	3346	2414	3489	3048	2544	3153	3368	3181	3175	3166	3497	3868
						3213.5	3467	3228	3482	3535	4581.5	2759	2875	3454	3707	3909	4226	4695.5	2644	3544	3874	3931	3604	3695.5	4060	2930	2893	3709	2319	3774	2901	3910	3676.5	2969	3085.5	2534	3421	3346	2414	3489	3048	2543.5	3152.5	3368.5	3181	3175	3166	3497	3868
21	ENSE00001090521		87,570,198	87,570,432	235
		9	87636112	87636292		2965	3390	2642	3424	3307	3981	2537	2811	3644	3330	4149	3692	4300	2565	3184	3489	3800	3209	3616	4184	2804	2594	3544	2008	3389	3008	3692	3714	2481	2808	2373	3243	2914	2194	3299	2760	2541	2876	2977	3241	2839	3001	3387	3374
		9	87636216	87636394		2967	3390	2642	3425	3308	3981	2541	2810	3645	3330	4149	3693	4300	2565	3185	3488	3800	3209	3616	4186	2804	2594	3545	2007	3389	3009	3691	3715	2482	2808	2373	3245	2916	2194	3299	2760	2540	2878	2977	3243	2841	3001	3388	3374
						2966	3390	2642	3424.5	3307.5	3981	2539	2810.5	3644.5	3330	4149	3692.5	4300	2565	3184.5	3488.5	3800	3209	3616	4185	2804	2594	3544.5	2007.5	3389	3008.5	3691.5	3714.5	2481.5	2808	2373	3244	2915	2194	3299	2760	2540.5	2877	2977	3242	2840	3001	3387.5	3374
22	ENSE00001714994	9	87,635,121	87,635,279	159
23	ENSE00001264584	9	87,636,167	87,637,238	1.072
22	ENSE00001714994	9	87,635,121	87,635,279	159
23	ENSE00001264584	9	87,636,167	87,637,238	1.072
[truncated: 44 more columns]

## Sheet: EGFR_MiSeq
EGFR Exon No. = exon number						P30	P12	P49	P45	P44	P41	P23	P59	P19	P14	P43	P75	P40	P34	P42	P21	P62	P63	P47	P32	P64	P4	P38	P55	P31	P39	P72	P10	P83	P82	P8	P13	P3	P7	P29	P17	P20	P66	P1	P33	P74	P25	P51	P36
Exon No.	Exon ID	Chromosome	Exon Start	Exon End	Length
1	ENSE00001841347		55,086,794	55,087,058	265
		7	55086913	55087083		375	3	769	1100	129	833	417	943	646	900	878	852	878	800	2	903	421	344	676	631	601	306	634	260	583	587	936	404	837	501	56	754	466	516	771	0	623	888	735	562	363	599	1089	878
						375	3	769	1100	129	833	417	943	646	900	878	852	878	800	2	903	421	344	676	631	601	306	634	260	583	587	936	404	837	501	56	754	466	516	771	0	623	888	735	562	363	599	1089	878
13	ENSE00001084939		55,229,192	55,229,324	133
		7	55229140	55229320		1904	1858	2119	2345	2452	2920	1745	2012	2205	2515	2522	2487	3293	1784	2179	2508	2457	2164	2616	2468	1942	1695	2419	1502	2300	2056	2454	2727	1888	2160	1773	2357	2256	1627	2412	1924	1924	2085	2156	2002	2024	2196	2343	2308
		7	55229204	55229391		1904	1858	2119	2346	2453	2921	1745	2013	2205	2515	2522	2487	3294	1784	2181	2508	2458	2164	2616	2469	1942	1695	2420	1500	2300	2056	2455	2728	1888	2161	1773	2360	2256	1627	2414	1925	1923	2083	2156	2003	2024	2196	2344	2308
						1904	1858	2119	2345.5	2452.5	2920.5	1745	2012.5	2205	2515	2522	2487	3293.5	1784	2180	2508	2457.5	2164	2616	2468.5	1942	1695	2419.5	1501	2300	2056	2454.5	2727.5	1888	2160.5	1773	2358.5	2256	1627	2413	1924.5	1923.5	2084	2156	2002.5	2024	2196	2343.5	2308
14	ENSE00001084927		55,231,426	55,231,516	91
		7	55231373	55231556		1360	1463	1231	1555	1428	1869	1147	1103	1396	1719	1659	1632	1752	1100	1416	1578	1722	1417	1512	1594	1193	1216	1751	977	1524	1203	1594	1517	1096	1222	1144	1301	1438	883	1541	1307	1122	1391	1226	1422	1343	1325	1572	1617
						1360	1463	1231	1555	1428	1869	1147	1103	1396	1719	1659	1632	1752	1100	1416	1578	1722	1417	1512	1594	1193	1216	1751	977	1524	1203	1594	1517	1096	1222	1144	1301	1438	883	1541	1307	1122	1391	1226	1422	1343	1325	1572	1617
15	ENSE00001627115		55,232,973	55,233,130	158
		7	55232914	55233077		2684	2358	3174	3068	3354	4109	2430	2613	3479	3069	3639	3446	3714	2377	3124	3716	3811	2903	3565	3313	2540	2630	3073	2307	3370	2723	3361	3400	2663	2925	2334	3145	2742	2351	3011	2731	2591	2859	2819	2681	2667	2866	3132	3175
		7	55232969	55233159		2684	2358	3175	3072	3355	4110	2430	2614	3480	3069	3640	3447	3714	2377	3124	3717	3811	2903	3565	3312	2541	2630	3073	2307	3369	2723	3363	3402	2664	2926	2335	3145	2743	2351	3011	2731	2591	2859	2820	2681	2667	2866	3132	3177
						2684	2358	3174.5	3070	3354.5	4109.5	2430	2613.5	3479.5	3069	3639.5	3446.5	3714	2377	3124	3716.5	3811	2903	3565	3312.5	2540.5	2630	3073	2307	3369.5	2723	3362	3401	2663.5	2925.5	2334.5	3145	2742.5	2351	3011	2731	2591	2859	2819.5	2681	2667	2866	3132	3176
16	ENSE00001371541		55,238,000	55,238,738	739
		7	55236082	55236255		1327	1633	1384	1557	1604	1942	1098	1267	1482	1650	1761	1895	2294	1171	1546	1659	1870	1592	1647	1831	1317	1300	1857	1044	1627	1407	1782	1597	1297	1405	1147	1469	1562	1096	1574	1432	1259	1640	1393	1454	1424	1395	1567	1650
						1327	1633	1384	1557	1604	1942	1098	1267	1482	1650	1761	1895	2294	1171	1546	1659	1870	1592	1647	1831	1317	1300	1857	1044	1627	1407	1782	1597	1297	1405	1147	1469	1562	1096	1574	1432	1259	1640	1393	1454	1424	1395	1567	1650
17	ENSE00001768076		55,238,868	55,238,906	39
		7	55237932	55238104		3808	3671	4087	4662	4418	5421	3355	3695	4262	4485	4628	5049	5960	3463	4187	4692	4966	4382	4719	4841	3591	3648	4710	2965	4677	3884	4354	4422	3486	3564	3499	4103	4227	2968	4548	3779	3359	4155	3911	4257	3346	4121	4739	4153
		7	55238013	55238177		3903	3761	4189	4790	4519	5542	3426	3759	4377	4593	4731	5150	6110	3542	4287	4797	5069	4477	4839	4951	3669	3737	4830	3036	4787	3967	4446	4524	3586	3660	3592	4211	4303	3027	4651	3861	3443	4238	4006	4355	3415	4217	4844	4241
		7	55238104	55238289		2784	2839	2915	3360	3229	3815	2391	2562	3072	3242	3499	3636	4506	2382	3055	3380	3603	3129	3364	3558	2589	2713	3369	2125	3438	2796	3113	3293	2527	2590	2693	2952	3034	2062	3318	2751	2386	2964	2781	3080	2549	2962	3449	2954
						3498.33	3423.67	3730.33	4270.67	4055.33	4926	3057.33	3338.67	3903.67	4106.67	4286	4611.67	5525.33	3129	3843	4289.67	4546	3996	4307.33	4450	3283	3366	4303	2708.67	4300.67	3549	3971	4079.67	3199.67	3271.33	3261.33	3755.33	3854.67	2685.67	4172.33	3463.67	3062.67	3785.67	3566	3897.33	3103.33	3766.67	4344	3782.67
18	ENSE00001741534		55,240,539	55,240,621	83
		7	55238800	55238987		1390	1348	1439	1553	1784	1842	1119	1376	1651	1573	1713	1746	2461	1157	1437	1561	1773	1683	1651	1839	1361	1301	1522	1016	1571	1454	1741	1766	1305	1348	924	1649	1465	1161	1547	1357	1305	1336	1418	1390	1319	1459	1641	1625
						1390	1348	1439	1553	1784	1842	1119	1376	1651	1573	1713	1746	2461	1157	1437	1561	1773	1683	1651	1839	1361	1301	1522	1016	1571	1454	1741	1766	1305	1348	924	1649	1465	1161	1547	1357	1305	1336	1418	1390	1319	1459	1641	1625
19	ENSE00002684637		55,240,676	55,240,817	142
		7	55240597	55240770		2481	2641	2688	3199	2708	3652	2324	2452	2850	3087	3208	3112	4331	2185	2611	3262	3438	2845	3227	3005	2417	2338	3244	2077	2986	2469	3245	3175	2432	2747	2179	2615	2566	1978	2961	2544	2084	2692	2554	2812	2594	2552	3068	2858
		7	55240664	55240848		2482	2642	2686	3201	2712	3653	2325	2453	2852	3088	3209	3113	4332	2185	2611	3265	3438	2845	3228	3006	2417	2341	3245	2077	2986	2470	3247	3175	2433	2748	2180	2616	2568	1979	2964	2546	2086	2692	2554	2812	2597	2554	3070	2859
						2481.5	2641.5	2687	3200	2710	3652.5	2324.5	2452.5	2851	3087.5	3208.5	3112.5	4331.5	2185	2611	3263.5	3438	2845	3227.5	3005.5	2417	2339.5	3244.5	2077	2986	2469.5	3246	3175	2432.5	2747.5	2179.5	2615.5	2567	1978.5	2962.5	2545	2085	2692	2554	2812	2595.5	2553	3069	2858.5
28	ENSE00001773562		55,269,428	55,269,475	48
		7	55269372	55269539		1294	1495	1436	1606	1696	2032	1201	1323	1701	1655	1879	1858	1704	1222	1529	1665	1855	1496	1779	1810	1343	1354	1640	1136	1587	1332	1861	1967	1304	1336	1041	1511	1514	1156	1600	1302	1320	1454	1409	1363	1381	1564	1552	1711
						1294	1495	1436	1606	1696	2032	1201	1323	1701	1655	1879	1858	1704	1222	1529	1665	1855	1496	1779	1810	1343	1354	1640	1136	1587	1332	1861	1967	1304	1336	1041	1511	1514	1156	1600	1302	1320	1454	1409	1363	1381	1564	1552	1711
29	ENSE00001795780		55,270,210	55,270,318	109
		7	55270179	55270349		1270	1472	1344	1656	1720	1997	1160	1348	1829	1650	1922	1990	2250	1239	1526	1469	1870	1471	1892	1714	1371	1432	1726	905	1685	1500	1431	1708	1434	1409	1194	1679	1481	1112	1476	1322	1408	1617	1391	1382	1374	1563	1510	1638
						1270	1472	1344	1656	1720	1997	1160	1348	1829	1650	1922	1990	2250	1239	1526	1469	1870	1471	1892	1714	1371	1432	1726	905	1685	1500	1431	1708	1434	1409	1194	1679	1481	1112	1476	1322	1408	1617	1391	1382	1374	1563	1510	1638
30	ENSE00001245887		55,272,949	55,279,321	6373
		7	55272858	55273057		2188	2471	2363	2700	2709	3277	2057	2234	2738	2799	3114	3024	2931	2264	2713	2823	3119	2380	2768	2845	2217	2598	2860	1861	3001	2126	2858	2933	2203	2219	1798	2736	2377	1690	2572	2354	1826	2392	2433	2458	2354	2415	2628	2835
		7	55272985	55273174		3800	4077	3943	4796	4650	5604	3397	3771	4664	4738	5292	5247	5228	3760	4441	4925	5450	4350	4689	4883	3858	4208	4922	2933	5068	3657	5035	4923	3466	3886	3099	4313	4259	2793	4409	4133	3144	4180	4175	4495	4163	4262	4558	4930
		7	55273078	55273260		4095	4537	4071	5311	4755	5998	3652	3828	4717	5043	5627	5616	5569	3844	4820	5499	5764	4789	4862	5139	4053	4040	5335	2782	5512	3979	5387	5062	3602	4234	3298	4451	4706	3019	4712	4458	3299	4590	4509	4811	4415	4672	4912	5092
		7	55273176	55273367		3043	3279	2997	3930	3649	4418	2651	2821	3470	3638	4162	4198	4236	2784	3489	4188	4325	3634	3618	3836	3003	2927	3967	1971	4011	3013	3986	3717	2610	3180	2456	3156	3567	2271	3436	3394	2559	3414	3350	3563	3230	3393	3617	3771
						3281.5	3591	3343.5	4184.25	3940.75	4824.25	2939.25	3163.5	3897.25	4054.5	4548.75	4521.25	4491	3163	3865.75	4358.75	4664.5	3788.25	3984.25	4175.75	3282.75	3443.25	4271	2386.75	4398	3193.75	4316.5	4158.75	2970.25	3379.75	2662.75	3664	3727.25	2443.25	3782.25	3584.75	2707	3644	3616.75	3831.75	3540.5	3685.5	3928.75	4157
[truncated: 44 more columns]

## Sheet: EGFR_Roche
EGFR			P10	P5	P11	P12	P13	P14	P7	P15	P17	P3	P18	P19	P20	P21	P22	P23	P25	P26	P27	P29	P30	P8	P31	P32	P33	P34	P35	P36	P4	P38	P39	P40	P41	P42	P43	P44	P45	P46	P47	P48	P49	P50	P51	P53	P54	P55	P56
EGFR- Exon2	EGFR	2	193	183	193	164	207	201	163	226	177	188	206	210	168	194	153	174	151	203	144	197	178	171	146	200	183	188	253	183	111	183	128	90	0	183	175	202	201	171	196	197	214	192	231	206	226	108	154
EGFR- Exon3	EGFR	3	205	196	214	182	196	271	175	245	203	220	223	241	184	178	177	163	181	158	173	193	143	169	133	197	181	191	264	230	121	187	117	77	0	223	246	223	222	204	259	205	179	191	241	186	280	97	142
EGFR- Exon4	EGFR	4	194	215	219	173	229	239	189	269	224	204	223	252	146	190	154	146	148	150	128	149	187	146	154	208	161	198	203	196	100	172	112	94	0	192	203	240	191	148	185	174	196	162	247	242	266	103	147
EGFR- Exon5	EGFR	5	162	188	163	187	153	175	130	209	169	160	180	190	130	161	156	155	153	136	144	129	145	131	126	153	146	186	218	171	93	159	92	81	0	183	192	203	143	161	153	190	183	140	187	182	192	86	117
EGFR- Exon6	EGFR	6	131	132	143	148	133	135	119	149	116	111	114	115	92	85	86	88	115	73	87	126	93	104	78	103	61	104	161	123	58	86	65	59	0	100	117	94	109	113	137	111	119	91	140	123	127	40	61
EGFR- Exon7	EGFR	7	115	161	147	142	147	142	134	199	138	147	158	154	113	103	124	131	133	107	113	128	157	108	110	164	136	145	168	145	82	129	82	81	0	144	150	125	126	112	142	143	123	134	162	145	179	77	91
EGFR- Exon8	EGFR	8	154	108	108	112	134	141	109	173	135	108	155	145	91	98	88	98	103	109	83	111	96	97	87	120	99	131	151	115	92	119	89	55	0	102	113	108	96	97	102	116	100	130	114	113	139	46	73
EGFR- Exon9	EGFR	9	191	208	223	185	229	237	169	225	195	215	256	212	173	195	174	185	185	178	165	187	186	171	155	216	197	178	256	206	154	188	99	89	0	177	187	219	192	183	233	234	194	206	260	228	276	110	152
EGFR- Exon10	EGFR	10	183	183	175	177	193	172	151	269	185	174	183	216	151	167	158	159	209	185	149	160	158	167	144	171	163	193	232	164	110	180	134	108	0	200	207	211	206	178	203	221	173	188	226	232	226	96	140
EGFR- Exon11	EGFR	11	199	210	196	195	209	206	160	222	207	168	254	193	145	183	164	182	165	167	111	158	169	159	116	201	124	171	227	164	107	169	104	116	0	193	170	175	177	167	189	216	168	164	196	218	204	98	123
EGFR- Exon12	EGFR	12	145	165	187	144	135	160	128	201	155	145	187	155	116	127	134	135	126	112	109	128	96	103	97	135	118	112	193	126	74	121	71	69	0	153	132	196	135	147	143	155	167	149	170	156	163	68	85
EGFR_Exon20_1	EGFR	20	144	164	177	117	156	136	135	166	115	168	192	169	130	144	138	153	202	141	116	129	129	114	101	124	115	144	187	149	89	135	89	76	0	156	167	190	158	118	163	145	135	130	185	135	177	87	111
EGFR_Exon21_1	EGFR	21	119	127	151	119	149	142	107	171	133	124	169	143	127	119	114	133	116	127	105	119	129	116	116	122	131	141	175	147	79	151	86	71	0	146	158	139	145	120	141	154	132	143	182	164	158	79	102
EGFR_Exon22_1	EGFR	22	164	153	197	137	132	151	145	200	143	127	171	147	116	110	111	106	98	88	121	95	110	151	82	116	94	138	182	136	93	98	70	85	0	113	121	161	121	115	128	148	112	105	144	119	172	62	62
EGFR_Exon23_1	EGFR	23	174	197	188	197	220	217	170	267	190	194	205	218	118	157	137	138	140	165	133	129	151	127	121	163	179	171	212	188	113	166	93	87	0	153	174	156	159	153	192	187	172	159	200	187	220	92	116
EGFR_Exon24_1	EGFR	24	227	206	210	205	217	234	189	254	212	217	260	199	148	146	136	179	169	171	121	160	145	186	135	180	158	170	238	191	110	172	117	88	0	215	186	201	190	154	200	189	156	180	211	203	193	100	163
EGFR_Exon25_1	EGFR	25	70	96	95	85	90	111	93	133	92	75	124	79	111	102	91	133	145	112	104	137	133	128	118	130	97	132	205	108	84	149	84	72	0	127	109	129	121	116	175	82	116	119	150	117	168	80	102
EGFR_Exon26_1	EGFR	26	166	189	205	151	207	207	151	204	200	153	220	209	132	149	165	146	163	132	163	130	184	152	136	164	169	173	215	158	99	149	103	60	0	190	165	185	180	169	200	191	159	141	207	176	187	115	117
EGFR_Exon27_1	EGFR	27	138	153	155	117	151	181	143	207	160	150	153	133	100	116	108	115	110	107	102	93	103	85	82	117	99	104	158	133	71	101	72	59	0	104	110	130	143	134	124	139	112	129	142	136	159	50	87
[truncated: 42 more columns]
