# Supplementary material for: Rare SNPs in receptor tyrosine kinases are negative outcome predictors in multiple myeloma
Source: Oncotarget. 2016 May 26;7(25):38762–74. doi: 10.18632/oncotarget.9607 (PMC5122427; doi:10.18632/oncotarget.9607)
Supplement: Supplementary file 3 [file oncotarget-07-38762-s003.xlsx]

## Sheet: Tabelle1
Tab. SII Cell line mutations detected by amplicon and whole exome approach Chr.=chromosome; Pos.=position; WE= whole exome
Gene	Chr.	Pos.	Location	Cell Line	WE-Sequencing [14]	Amplicon Sequencing
EPHA2	1	16456763	1p36	U266	p	p
EPHA2	1	16458645	1p36	MM1.S	p	p
EPHA2	1	16461581	1p36	AMO1	p	p
EPHA2	1	16462256	1p36	L363	p	p
EGFR	7	55219054	7p12	AMO1	p	p
EGFR	7	55266457	7p12	MM1.S	p	p
NTRK2	9	87338515	9q22.1	L363	p	p
ERBB3	12	56487289	12q13	L363	p	p
ERBB3	12	56487560	12q13	AMO1	p	p
IGF1R	15	99482568	15q26.3	L363	p	p
