# Supplementary material for: Rare SNPs in receptor tyrosine kinases are negative outcome predictors in multiple myeloma
Source: Oncotarget. 2016 May 26;7(25):38762–74. doi: 10.18632/oncotarget.9607 (PMC5122427; doi:10.18632/oncotarget.9607)
Supplement: Supplementary file 4 [file oncotarget-07-38762-s004.xlsx]

## Sheet: Tabelle1
Table SIII RTK mutations with unclear validation status Chr.=chromosome, hg19 = human genome version 19, HRM = high resolution melting, VAF=variant allele frequency
Gene	Chr.	Exon	Position (hg19)	ReferenceBase	Sample Alleles	Validation HRM	Validation Sanger	QUAL	QD	Coverage	VAF
EGFR	7	1	55086971	A	A/G	not available		953.19	1.2	796	12.44
EGFR	7	1	55087002	T	T/C	not available		649.19	1.42	456	14.69
EGFR	7	1	55087029	C	C/T	not available		370.19	0.42	887	8.79
EGFR	7	1	55087047	A	A/G	not available		598.19	0.59	1004	10.26
EGFR	7	1	55087056	A	A/G	not available		408.19	2	204	16.67
EGFR	7	1	55087057	A	A/C	not available		1069.19	1.14	931	12.24
IGF1R	15	1	99192811	A	A/G	not available		288.98	0.44	653	9.34
IGF1R	15	1	99192818	C	C/T	not available		1433.98	1.96	731	16.14
IGF1R	15	1	99192857	T	T/C		not available	2357.98	4.94	475	30.32
EGFR	7	19	55240753	T	T/C	no mutation		887.98	0.34	2607	8.52
IGF1R	15	1	99192812	T	T/G		no mutation	1405.98	2.16	648	17.13
