# Supplementary material for: Rare SNPs in receptor tyrosine kinases are negative outcome predictors in multiple myeloma
Source: Oncotarget. 2016 May 26;7(25):38762–74. doi: 10.18632/oncotarget.9607 (PMC5122427; doi:10.18632/oncotarget.9607)
Supplement: Supplementary file 5 [file oncotarget-07-38762-s005.xlsx]

## Sheet: Tabelle1
Table SIV Clinical Data
f = female, m = male, WT = wild type, HC = heavy chain, LC = light chain, K = kappa, L = lambda, FU = follow up , BCD = bortezomib, cyclophosphamide, dexamethasone, SD = stable disease, PD= progressive disease, PR = partial response, VGPR = very good partial response, CR = complete response, n.a. = not available, SNV = single nucleotide variation, SNP = single nucleotide polymorphism, NOS = mutat…
Paper Code	Sex	Diagnosis	HC	LC	Stage	Date of Diagnosis	Age at Diagnosis	Survival (months)	FU (days)	Deceased	death (1) vs_alive(0)	Day of death	Overall Survival (months)	Cause of Death	Event	Event (1)_vs_no Event (0)	Event Quality	Day of event	Event Free Survival (months)	Progress (1) vs no Progress (0)	Progress Free Survival (months)	Response after BCD	CR_(1) vs_PR+VGPR (2)_vs_SD+PD (3)	Response after HD	CR_(1) vs_PR+VGPR (2)_vs_SD+PD (3)	DIS3-mut(1) _DIS3-WT (0)	RTK_mut(1)_RTK_WT(0)	WT(0)_vs_SNV(1)_vs_rareSNP(2)_vs_NOS(3)	1q21	gain1q (/1)_WT1q(0)	9q34	gain9q (/1)_WT9q(0)	13q14	del13q (/1)_WT13q(0)	17p13	del17p (/1)_WT137p(0)	BA	BA (/1)_WTBA(0)	t(4;14)	t(4;14)+ (1)_t(4;14)- (0)	t(11;14)	t(11;14)+ (1)_t(11;14)- (0)	t(14;16)	t(14;16)+ (0)_t(14;16)- (0)
P1	f	Multiple Myeloma	IgA	K	IIIA	2008-11-01	68	27	822	yes	1	2011-02-01	27	tumor associated	yes	1	Death	2011-02-01	27	n.a.	n.a.	PR	2	VGPR	2	1	0	0	diplo (93%)	0	diplo (92%)	0	del (90%)	1	diplo (92%)	0		n.a.	pos. (85%)	1		0		0
P2	f	Multiple Myeloma	IgG	L	IIIA	2008-10-01	56	59	1796	no	0		59		no	0			59	0	59	VGPR	2	CR	1	1	0	0	tetra (72%)	1	diplo (90%)	0	del (86%)	1	diplo (95%)	0		n.a.	pos. (99%)	1		0		0
P3	m	Multiple Myeloma	IgG	K	IIIA	2008-03-01	57	7	214	no	0		7		no	0			7	0	7	SD	3	PR	2	1	0	0	del (89%)	0	diplo (91%)	0	del (88%)	1	del (89%)	1	neg. (92%)	0	neg. (96%)	0	neg. (95%)	0		0
P4	m	Multiple Myeloma	IgG	L	IA	2007-01-01	60	23	700	yes	1	2008-12-01	23	tumor associated	yes	1	Relapse	2008-10-01	21	1	21	PR	2	VGPR	2	1	0	0	tetra (55%)	1	del (48%)	0	del (94%)	1	del (72%)	1	neg. (88%)	0	neg. (95%)	0		0		0
P5	f	Multiple Myeloma	IgG	L	IIIA	2007-01-01	43	80	2435	no	0		80		yes	1	Progress	2009-02-01	25	1	25	PR	2	CR	1	1	0	0	tri (80%)	1	diplo (98%)	0	del (99%)	1	diplo (97%)	0	pos. (98%)	1	neg. (96%)	0	pos. (94%)	1		0
P6	f	Multiple Myeloma	IgG	L	IIA	2004-05-01	60	110	3348	no	0		110		yes	1	Progress	2009-04-01	59	1	59	VGPR	2	CR	1	1	0	0	tetra (91%)	1	tri (16%)	1	del (87%)	1	diplo (95%)	0		n.a.	pos. (88%)	1		0	neg. (92%)	0
P7	f	Multiple Myeloma	IgA	K	IIA	2004-06-01	44	81	2464	yes	1	2011-03-01	81	pneumonia/TTP	yes	1	Relapse	2009-03-01	57	1	57	VGPR	2	CR	1	1	0	0	diplo (96%)	0	tri (71%)	1	diplo (99%)	0	diplo (98%)	0	pos. (77%)	1	neg. (94%)	0	pos. (75%)	1	neg. (84%)	0
P8	f	Multiple Myeloma	n.a.	K	IIIA	2008-10-01	57	33	1003	yes	1	2011-07-01	33	therapy associated	yes	1	Relapse	2010-07-01	21	1	21	VGPR	2	CR	1	1	0	0	diplo (93%)	0	diplo (96%)	0	del (79%)	1	diplo (93%)	0		n.a.	neg. (88%)	0		0	pos. (98%)	1
P9	f	n.a.	IgA	L	IIIA	2008-08-01	42	30	914	yes	1	2011-04-01	32		yes	1	Progress	2010-09-01	25	1	25	PR	2	PR	2	1	0	0	diplo (88%)	0	diplo (93%)	0	del (85%)	1	diplo (88%)	0		n.a.	neg. (94%)	0	pos. (89%)	1	neg. (97%)	0
P10	f	Multiple Myeloma	IgG	K	IIIA	2006-09-01	52	82	2495	no	0		82		yes	1	Progress	2009-09-01	36	1	36	PR	2	VGPR	2	0	0	0	diplo (95%)	0	tri (83%)	1	diplo (99%)	0	diplo (95%)	0	neg. (91%)	0	neg. (94%)	0		0		0
P11	f	Multiple Myeloma	IgG	K	IIIA	2004-03-01	55	113	3440	no	0		113		yes	1	Progress	2010-02-01	71	1	71	VGPR	2	VGPR	2	0	0	0	tri (54%)	1	tetra (87%)	1	diplo (96%)	0	tri (77%)	0	pos. (77%)	1	neg. (95%)	0	neg. (90%)	0	neg. (97%)	0
P12	f	Multiple Myeloma	IgG	K	IIIA	2008-07-01	56	60	1826	no	0		60		yes	1	Progress	2009-10-01	15	1	15	PR	2	VGPR	2	0	0	0	diplo (94%)	0	tetra (72%)	1	diplo (96%)	0	diplo (97%)	0	neg. (96%)	0	neg. (86%)	0		0		0
P13	f	Multiple Myeloma	IgG	K	IIIA	2007-04-01	34	30	914	yes	1	2009-10-01	30	therapy associated	yes	1	Relapse	2008-11-01	19	1	19	SD	3	VGPR	2	0	0	0	diplo (99%)	0	diplo (96%)	0	diplo (94%)	0	diplo (96%)	0	pos. (82%)	1	neg. (96%)	0	pos. (92%)	1	neg. (97%)	0
P14	f	Multiple Myeloma	IgG	K	IIIA	2007-05-01	60	42	1280	yes	1	2010-11-01	42	tumor associated	yes	1	Progress	2008-12-01	19	1	19	VGPR	2	VGPR	2	0	0	0	tri (87%)	1	tri (91%)	1	diplo (99%)	0	diplo (94%)	0	neg. (86%)	0	neg. (93%)	0		0	neg. (90%)	0
P15	m	Multiple Myeloma	IgG	L	IIIB	2007-02-01	58	11	334	yes	1	2008-01-01	11	tumor associated	yes	1	Progress	2008-01-01	11	1	11	VGPR	2	VGPR	2	0	1	2	tri (84%)	1	diplo (94%)	0	del (88%)	1	del (94%)	1		n.a.	pos. (72%)	1		0		0
P17	m	Multiple Myeloma	IgD	L	IA	2008-12-01	58	19	577	yes	1	2010-08-01	20	tumor associated	yes	1	Relapse	2009-12-01	12	1	12	CR	1	CR	1	0	0	0	tetra (68%)	1	diplo (96%)	0	del (31%)	1	diplo (98%)	0	neg. (90%)	0	neg. (94%)	0		0		0
P18	m	Multiple Myeloma	IgG	K	IIIB	2008-02-01	32	67	2039	no	0		67		no	0			67	0	67	PR	2	CR	1	0	0	0	tri (79%)	1	diplo (94%)	0	del (96%)	1	diplo (98%)	0	pos. (82%)	1	neg. (98%)	0	neg. (92%)	0	neg. (96%)	0
P19	f	Multiple Myeloma	n.a.	K	IIIA	2008-07-01	59	63	1918	no	0		63		yes	1	Progress	2013-03-01	56	1	56	CR	1	CR	1	0	0	0	diplo (95%)	0	diplo (93%)	0	del (90%)	1	diplo (90%)	0		n.a.		0	pos. (34%)	1		0
P20	f	Multiple Myeloma	IgG	K	IIIA	2008-10-01	60	53	1612	no	0		53		no	0			53	0	53	PR	2	CR	1	0	0	0	diplo (94%)	0	tri (68%)	1	del (34%)	1	del (25%)	1	neg. (86%)	0	neg. (92%)	0		0		0
P21	f	Multiple Myeloma	IgG	K	indolent	2008-07-01	59	61	1857	yes	1	2013-08-01	61	tumor associated	yes	1	Progress	2011-02-01	31	1	31	n.a.	n.a.	n.a.	n.a.	0	0	0	tri (73%)	1	tri (75%)	1	del (93%)	1	diplo (98%)	0	pos. (91%)	1	neg. (85%)	0	pos. (96%)	1		0
P22	m	Multiple Myeloma	IgA	K	IIIA	2006-12-01	52	79	2404	no	0		79		yes	1	Progress	2009-10-01	34	1	34	VGPR	2	VGPR	2	0	0	0	diplo (88%)	0	tri (68%)	1	diplo (96%)	0	diplo (98%)	0	pos. (34%)	1	neg. (95%)	0	neg. (97%)	0	neg. (98%)	0
P23	m	n.a.	IgG	L	IIIA	2007-11-01	47	53	1613	no	0		53		no	0			53	0	53	PR	2	PR	2	0	0	0	diplo (98%)	0	diplo (94%)	0	del (42%)	1	del (79%)	1		n.a.	pos. (51%)	1		0		0
P25	m	Multiple Myeloma	IgG	L	IIIA	2010-02-01	60	42	1277	no	0		42		no	0			42	0	42	VGPR	2	VGPR	2	0	0	0	diplo (94%)	0	diplo (99%)	0	del (57%)	1	del (68%)	1	neg. (92%)	0	neg. (93%)	0	neg. (97%)	0	neg. (95%)	0
P26	m	Multiple Myeloma	IgG	K	IIIA	2008-05-01	57	63	1918	no	0		63		yes	1	Progress	2013-02-01	57	1	57	PR	2	VGPR	2	0	0	0	diplo (91%)	0	tetra (48%)	1	diplo (91%)	0	del (76%)	1	neg. (94%)	0	neg. (89%)	0		0		0
P28	f	Multiple Myeloma	n.a.	K	IIIB	2007-06-01	42	9	274	yes	1	2008-03-01	9	therapy associated	yes	1	Death	2008-03-01	9	n.a.	n.a.	n.a.	n.a.	n.a.	n.a.	0	0	0	diplo (92%)	0	diplo (98%)	0	del (76%)	1	del (92%)	1	pos. (91%)	1	neg. (92%)	0	pos. (92%)	1		0
P29	m	Multiple Myeloma	IgG	L	IIIA	2009-08-01	52	42	1280	yes	1	2013-02-01	42	tumor associated	yes	1	Relapse	2012-04-01	32	1	32	VGPR	2	CR	1	0	0	0	diplo (97%)	0	diplo (90%)	0	del (89%)	1	del (43%)	1		n.a.	pos. (100%)	1	neg. (96%)	0		0
P30	m	Multiple Myeloma	IgG	L	IA	2007-08-01	57	31	943	yes	1	2010-03-01	31	tumor associated	yes	1	Progress	2009-04-01	20	1	20	VGPR	2	VGPR	2	0	0	0	tri (47%)	1	diplo (94%)	0	del (93%)	1	del (95%)	1	pos. (87%)	1	neg. (91%)	0	neg. (90%)	0	pos. (76%)	1
P31	m	Multiple Myeloma	IgG	K	IIIA	2008-08-01	48	62	1887	no	0		62		yes	1	Progress	2010-11-01	27	1	27	PR	2	PR	2	0	1	2	tri (85%)	1	tri (90%)	1	diplo (93%)	0	diplo (89%)	0		n.a.	neg. (85%)	0	pos. (25%)	1	neg. (93%)	0
P32	m	Multiple Myeloma	IgG	L	IIIA	2005-02-01	51	38	1155	yes	1	2008-04-01	38	therapy associated	yes	1	Death	2008-04-01	38	n.a.	n.a.	VGPR	2	CR	1	0	0	0	diplo (95%)	0	diplo (92%)	0	del (100%)	1	diplo (99%)	0		n.a.	pos. (67%)	1		0		0
P34	f	Multiple Myeloma	IgA	K	IIIA	2006-05-01	50	88	2680	no	0		88		yes	1	Relapse	2008-10-01	29	1	29	VGPR	2	CR	1	0	0	0	diplo (96%)	0	diplo (89%)	0	del (96%)	1	diplo (98%)	0		n.a.	pos. (88%)	1		0		0
P35	m	Multiple Myeloma	IgG	L	IIIB	2006-08-01	42	86	2618	no	0		86		yes	1	Progress	2012-05-01	69	1	69	PR	2	PR	2	0	0	0	diplo (91%)	0	diplo (97%)	0	diplo (96%)	0	diplo (98%)	0	pos. (89%)	1	neg. (94%)	0	pos. (71%)	1		0
P36	m	Multiple Myeloma	IgG	K	IIIA	2004-11-01	58	107	3256	no	0		107		yes	1	Relapse	2013-10-01	107	1	107	VGPR	2	VGPR	2	0	0	0	diplo (98%)	0	tri (72%)	1	diplo (99%)	0	diplo (98%)	0	neg. (96%)	0	neg. (98%)	0		0		0
P38	m	n.a.	IgA	L	IIIA	2007-07-01	50	43	1311	no	0		43		yes	1	Progress	2009-11-01	28	1	28	VGPR	2	VGPR	2	0	0	0	diplo (95%)	0	tri (72%)	1	diplo (95%)	0	diplo (92%)	0		n.a.	pos. (96%)	1		0		0
P39	f	Multiple Myeloma	n.a.	K	IIIA	2007-06-01	58	75	2284	no	0		75		no	0			75	0	75	PR	2	CR	1	0	0	0	diplo (94%)	0	diplo (98%)	0	diplo (95%)	0	diplo (98%)	0	pos. (86%)	1	neg. (98%)	0	pos. (98%)	1		0
P40	m	Multiple Myeloma	IgG	K	IIIA	2007-08-01	53	5	153	yes	1	2008-01-01	5	tumor associated	yes	1	Death	2008-01-01	5	n.a.	n.a.	n.a.	n.a.	n.a.	n.a.	0	1	3	diplo (95%)	0	tri (78%)	1	diplo (98%)	0	diplo (98%)	0	pos. (63%)	1	neg. (92%)	0	neg. (88%)	0	neg. (97%)	0
P41	m	n.a.	IgG	K	IIIA	2007-08-01	57	73	2223	no	0		73		yes	1	Relapse	2010-08-01	36	1	36	PR	2	CR	1	0	0	0	diplo (95%)	0	tri (82%)	1	diplo (93%)	0	diplo (98%)	0	neg. (84%)	0	neg. (92%)	0	neg. (93%)	0		0
P42	f	Multiple Myeloma	IgA	K	IIIA	2007-08-01	56	73	2223	no	0		73		yes	1	Relapse	2010-04-01	32	1	32	VGPR	2	VGPR	2	0	0	0	tri (54%)	1	diplo (89%)	0	del (90%)	1	diplo (97%)	0		n.a.	pos. (88%)	1		0		0
P43	f	Multiple Myeloma	n.a.	L	IIIA	2007-08-01	50	74	2253	no	0		74		yes	1	Relapse	2011-02-01	42	1	42	CR	1	CR	1	0	0	0	diplo (96%)	0	diplo (99%)	0	diplo (97%)	0	diplo (90%)	0	pos. (91%)	1	neg. (85%)	0	pos. (94%)	1		0
P44	f	Multiple Myeloma	IgA	K	IIIA	2007-09-01	57	73	2222	no	0		73		yes	1	Progress	2010-05-01	32	1	32	VGPR	2	VGPR	2	0	0	0	tri (59%)	1	diplo (98%)	0	del (82%)	1	diplo (94%)	0		n.a.	pos. (88%)	1		0		0
P46	f	Multiple Myeloma	n.a.	L	IIIA	2007-10-01	57	67	2039	no	0		67		no	0			67	0	67	CR	1	CR	1	0	0	0	diplo (85%)	0	diplo (98%)	0	diplo (95%)	0	diplo (91%)	0	pos. (82%)	1	neg. (95%)	0	neg. (95%)	0	neg. (98%)	0
P47	m	n.a.	IgA	L	IIIA	2007-12-01	46	61	1858	no	0		61		yes	1	Progress	2011-05-01	41	1	41	PR	2	VGPR	2	0	0	0	diplo (93%)	0	tetra (65%)	1	diplo (97%)	0	diplo (93%)	0	neg. (84%)	0	neg. (91%)	0		0		0
P48	m	n.a.	n.a.	L	n.a.	n.a.	n.a.	n.a.	n.a.	yes	1	2011-01-01	n.a.	tumor associated	yes	1	Death	2011-01-01	n.a.	n.a.	n.a.	n.a.	n.a.	n.a.	n.a.	0	0	0	tetra (93%)	1	diplo (90%)	0	del (86%)	1	diplo (95%)	0		n.a.	pos. (51%)	1		0		0
P49	m	Multiple Myeloma	IgA	K	n.a.	2008-01-01	42	0	0	n.a.	n.a.	n.a	n.a.		n.a.	n.a.		n.a.	n.a.	n.a.	n.a.	n.a.	n.a.	n.a.	n.a.	0	1	3	diplo (93%)	0	diplo (97%)	0	diplo (92%)	0	diplo (88%)	0	pos. (90%)	1	neg. (88%)	0	pos. (56%)	1	neg. (95%)	0
P50	m	Multiple Myeloma	IgG	L	IIIB	2008-01-01	45	20	609	yes	1	2009-09-01	20	tumor associated	yes	1	Progress	2009-05-01	16	1	16	PR	2	PR	2	0	0	0	tri (53%)	1	diplo (97%)	0	del (67%)	1	del (68%)	1	neg. (92%)	0		0		0		0
P51	m	Multiple Myeloma	n.a.	L	IIIA	2008-02-01	57	61	1855	yes	1	2013-03-01	61	tumor associated	yes	1	Progress	2011-07-01	41	1	41	VGPR	2	VGPR	2	0	1	2	diplo (93%)	0	diplo (86%)	0	diplo (95%)	0	diplo (93%)	0	neg. (91%)	0	neg. (88%)	0		0		0
P53	f	Multiple Myeloma	IgG	L	IIA	2007-10-01	49	73	2223	no	0		73		no	0			73	0	73	VGPR	2	VGPR	2	0	0	0	tri (41%)	1	diplo (88%)	0	del (91%)	1	del (85%)	1		n.a.	pos. (87%)	1		0		0
P54	f	n.a.	n.a.	K	n.a.	n.a.	n.a.	n.a.	n.a.	yes	1	2011-09-01	n.a.	tumor associated	yes	1	Death	2011-09-01	n.a.	n.a.	n.a.	n.a.	n.a.	n.a.	n.a.	0	0	0	hexa (40%)	1	tetra (70%)	1	diplo (97%)	0	diplo (96%)	0	pos. (81%)	1	neg. (84%)	0	neg. (97%)	0	pos. (97%)	1
P55	f	Multiple Myeloma	IgG	K	IIIA	2008-03-01	49	65	1979	no	0		65		yes	1	Progress	2011-03-01	36	1	36	PR	2	PR	2	0	0	0	diplo (91%)	0	tetra (72%)	1	diplo (91%)	0	diplo (82%)	0		n.a.	pos. (25%)	1		0		0
P56		n.a.	IgG	K	IIB	2008-02-01	37	6	182	n.a.	n.a.		n.a.		no	0		n.a.	n.a.	n.a.	n.a.	VGPR	2	CR	1	0	1	3	diplo (96%)	0	tri (74%)	1	del (93%)	1	diplo (98%)	0	neg. (90%)	0	neg. (92%)	0		0		0
P57	m	Multiple Myeloma	IgG	K	IA	2006-03-01	50	88	2679	no	0		88		yes	1	Progress	n.a.	n.a.	1	n.a.	VGPR	2	CR	1	0	0	0	diplo (93%)	0	diplo (93%)	0	del (65%)	1	diplo (88%)	0	neg. (89%)	0	neg. (90%)	0		0		0
P58	m	Multiple Myeloma	IgA	K	IIIA	2008-06-01	45	47	1430	no	0		47		yes	1	n.a.	2010-01-01	19	1	19	CR	1	CR	1	0	0	0	tri (70%)	1	tri (69%)	1	diplo (87%)	0	diplo (96%)	0		n.a.	pos. (86%)	1		0		0
P59	f	Multiple Myeloma	n.a.	K	IIIB	2008-06-01	60	63	1918	no	0		63		no	0			63	0	63	VGPR	2	CR	1	0	0	0	tri (78%)	1	diplo ()92%)	0	del (97%)	1	diplo (88%)	0		n.a.	pos. (24%)	1		0		0
P60	m	Multiple Myeloma	IgG	K	IIA	2008-07-01	55	54	1645	yes	1	2013-01-01	54	therapy associated	yes	1	Relapse	2009-11-01	16	1	16	CR	1	CR	1	0	0	0	tri (71%)	1	tri (71%)	1	del (92%)	1	diplo (94%)	0		n.a.	pos. (62%)	1		0		0
P61	m	Multiple Myeloma	IgG	K	IIIA	2008-07-01	48	49	1492	no	0		49		no	0			49	0	49	PR	2	VGPR	2	0	0	0	diplo (98%)	0	tri (96%)	1	del (30%)	1	diplo (93%)	0	pos. (95%)	1	neg. (92%)	0	pos. (97%)	1		0
P62	f	Multiple Myeloma	IgG	L	IA	2005-10-01	62	94	2861	no	0		94		yes	1	Progress	2008-07-01	33	1	33	VGPR	2	VGPR	2	0	0	0	diplo (89%)	0	diplo (97%)	0	diplo (95%)	0	diplo (97%)	0		n.a.	neg. (83%)	0	pos. (98%)	1		0
P63	m	Multiple Myeloma	n.a.	K	n.a.	2008-08-01	40	24	730	no	0		24		no	0			24	0	24	PR	2	PR	2	0	1	3	del (96%)	0	tri (88%)	1	diplo (85%)	0	del (96%)	1	pos. (88%)	1	neg. (89%)	0	pos. (91%)	1		0
P64	m	Multiple Myeloma	IgG	K	IIIA	2008-10-01	48	56	1704	no	0		56		yes	1	Relapse	2011-04-01	30	1	30	PR	2	CR	1	0	0	1	diplo (85%)	0	tri (26%)	1	diplo (94%)	0	diplo (93%)	0		n.a.	pos. (99%)	1		0		0
P66	f	Multiple Myeloma	IgA	K	IIIA	2007-02-01	55	80	2434	yes	1	2013-11-01	81	tumor associated	yes	1	Progress	2010-04-01	38	1	38	PR	2	VGPR	2	0	0	0	diplo (94%)	0	diplo (97%)	0	del (92%)	1	del (30%)	1		n.a.	pos. (89%)	1		0		0
P67	f	Multiple Myeloma	n.a.	L	IIB	2008-11-01	58	56	1703	no	0		56		yes	1	Relapse	2010-10-01	23	1	23	CR	1	CR	1	0	0	0	diplo (92%)	0	diplo (85%)	0	del (54%)	1	diplo (91%)	0	pos. (98%)	1	neg. (94%)	0	pos. (82%)	1		0
P68	m	Multiple Myeloma	IgG	K	IIIA	2008-07-01	57	61	1857	no	0		61		no	0			61	0	61	VGPR	2	CR	1	0	0	0	diplo (96%)	0	tri (72%)	1	diplo (94%)	0	diplo (95%)	0	pos. (77%)	1	neg. (92%)	0	neg. (90%)	0	neg. (94%)	0
P69	m	Multiple Myeloma	IgG	L	IIIA	2008-10-01	42	54	1643	no	0		54		no	0			54	0	54	VGPR	2	CR	1	0	0	0	diplo (96%)	0	diplo (92%)	0	del (41%)	1	diplo (96%)	0	pos. (93%)	1	neg. (90%)	0	pos. (81%)	1		0
P70	f	Multiple Myeloma	IgG	K	IIIA	2009-03-01	65	55	1675	no	0		55		yes	1	Progress	2013-04-01	49	1	49	SD	3	VGPR	2	0	0	0	diplo (97%)	0	tri (26%)	1	diplo (97%)	0	tri (58%)	0	pos. (64%)	1	neg. (97%)	0	neg. (95%)	0	neg. (98%)	0
P72	m	Multiple Myeloma	IgG	K	n.a.	2009-05-01	57	49	1492	no	0		49		no	0			49	0	49	VGPR	2	CR	1	0	0	1	diplo (86%)	0	tri (72%)	1	del (87%)	1	diplo (95%)	0	neg. (95%)	0	neg. (95%)	0	neg. (96%)	0		0
P74	f	Multiple Myeloma	IgA	L	IIIA	2009-06-01	44	52	1583	no	0		52		yes	1	progress	2012-04-01	34	1	34	PR	2	CR	1	0	0	0	tri (90%)	1	diplo (94%)	0	del (94%)	1	diplo (94%)	0		n.a.	pos. (92%)	1		0		0
P75	m	Multiple Myeloma	n.a.	L	IIIB	2009-09-01	66	45	1369	yes	1	2013-06-01	45	tumor associated	yes	1	Progress	2010-08-01	11	1	11	PR	2	PR	2	0	0	0	tri (87%)	1	diplo (97%)	0	diplo (96%)	0	diplo (97%)	0	neg. (97%)	0	neg. (87%)	0	neg. (96%)	0	neg. (88%)	0
P76	m	Multiple Myeloma	IgA	K	IIIA	2010-01-01	65	44	1339	no	0		44		no	0			44	0	44	VGPR	2	VGPR	2	0	0	0	diplo (95%)	0	tri (88%)	1	diplo (93%)	0	diplo (96%)	0	neg. (91%)	0	neg. (88%)	0	neg. (93%)	0	neg. (90%)	0
P77	f	Multiple Myeloma	IgA	K	IIIB	2010-02-01	37	41	1246	no	0		41		no	0			41	0	41	CR	1	CR	1	0	0	0	diplo (97%)	0	tri (67%)	1	del (95%)	1	diplo (87%)	0		n.a.	pos. (94%)	1		0	neg. (87%)	0
P79	m	Multiple Myeloma	IgG	K	IIIB	2010-05-01	55	33	1007	no	0		33		yes	1	progress	2013-02-01	33	1	33	PR	2	PR	2	0	1	2	diplo (94%)	0	tri (51%)	1	diplo (96%)	0	diplo (93%)	0	neg. (93%)	0	neg. (99%)	0	neg. (94%)	0	neg. (97%)	0
P81	m	Multiple Myeloma	IgG	K	IIA	2010-03-01	62	10	306	no	0		10		no	0			10	0	10	PR	2	VGPR	2	0	0	0	diplo (95%)	0	tetra (74%)	1	diplo (95%)	0	diplo (93%)	0	neg. (89%)	0	neg. (94%)	0	neg. (96%)	0	neg. (93%)	0
P82	f	Multiple Myeloma	IgG	K	n.a.	2011-02-01	67	28	851	yes	1	2013-06-01	28	tumor associated	yes	1	progress	2011-06-01	4	1	4	PD	3	n.a.	n.a.	0	1	2	tri (92%)	1	tri (36%)	1	diplo (95%)	0	diplo (96%)	0	neg. (86%)	0	neg. (97%)	0	neg. (91%)	0	neg. (97%)	0
P83	m	Multiple Myeloma	IgG	L	IIIA	2011-02-01	61	14	425	yes	1	2012-04-01	14	therapy associated	yes	1	Death	2012-04-01	14	n.a.	n.a.	VGPR	2	VGPR	2	0	1	1	tri (82%)	1	tri (93%)	1	del (94%)	1	diplo (95%)	0	n.a.	n.a.	neg. (92%)	0	neg. (96%)	0	neg. (98%)	0
P84	m	Multiple Myeloma	IgG	L	IIIA	2011-04-01	70	31	945	no	0		31		yes	1	progress	2011-05-01	1	1	1	SD	3	n.a.	n.a.	0	0	0	diplo (95%)	0	diplo (94%)	0	diplo (95%)	0	diplo (96%)	0		n.a.	neg. (92%)	0	pos. (90%)	1	neg. (96%)	0
P85	m	Multiple Myeloma	IgA	K	IIIA	2011-07-01	70	20	609	yes	1	2013-03-01	20	tumor associated	yes	1	progress	2012-11-01	16	1	16	VGPR	2	CR	1	0	0	0	tetra (86%)	1	diplo (96%)	0	del (88%)	1	diplo (93%)	0	pos. (83%)	1	neg. (91%)	0	neg. (98%)	0	neg. (98%)	0
