# Supplementary material for: Rare SNPs in receptor tyrosine kinases are negative outcome predictors in multiple myeloma
Source: Oncotarget. 2016 May 26;7(25):38762–74. doi: 10.18632/oncotarget.9607 (PMC5122427; doi:10.18632/oncotarget.9607)
Supplement: Supplementary file 6 [file oncotarget-07-38762-s006.xlsx]

## Sheet: Tabelle1
Table SV Response to therapy
Response to therapy CR = complete response, PR = partial response, VGPR = very good partial response,
SD = stable disease, PD = progressive disease, HD = high dose, p = p-value
			Response after Bortezomib
Cytogenetic Abnormality	Total (n)		CR (n)		PR+VGPR (n)		SD+PD (n)		p
	Mut (%)	WT (%)	Mut	WT	Mut	WT	Mut	WT	chi
RTK	12 (16.00)	63 (84.00)	0	8	7	47	1	4	0.485
			Response after HD chemotherapy
Cytogenetic Abnormality	Total (n)		CR (n)		PR+VGPR (n)		SD+PD (n)		p
	Mut (%)	WT (%)	Mut	WT	Mut	WT	Mut	WT	fisher
RTK	12 (16.00)	63 (84.00)	2	28	6	30	0	0	0.275
Response to therapy according to Durie et al., 2006 [32]
