# Supplementary material for: Rare SNPs in receptor tyrosine kinases are negative outcome predictors in multiple myeloma
Source: Oncotarget. 2016 May 26;7(25):38762–74. doi: 10.18632/oncotarget.9607 (PMC5122427; doi:10.18632/oncotarget.9607)
Supplement: Supplementary file 7 [file oncotarget-07-38762-s007.xlsx]

## Sheet: Tabelle1
Table SVI Correlation of rare RTK SNPs with cytogenetic events WT = wild-type, RTK = receptor-tyrosine kinase, SNP = single nucleotide polymorphism, p = p-value
Cytogenetic Parameters	WT, n=63	rare RTK SNP, n=6	p
13q deletion; no, yes	27;36	4;2	0.397
17p deletion; no, yes	51;12	5;1	1
1q gain; no, yes	41;22	2;4	0.189
9q gain; no, yes	37;26	2;4	0.392
t(4;14); no, yes	43;20	5;1	0.659
t(11;14); no, yes	48;15	5;1	1
t(14;16); no, yes	60;3	6;0	1
t(8;14); no, yes	60;3	5;0	1
t(14;20); no, yes	63;0	5;0	-
DIS3 mutation; no, yes	54;9	6;0	1
