# Supplementary material for: Rare SNPs in receptor tyrosine kinases are negative outcome predictors in multiple myeloma
Source: Oncotarget. 2016 May 26;7(25):38762–74. doi: 10.18632/oncotarget.9607 (PMC5122427; doi:10.18632/oncotarget.9607)
Supplement: Supplementary file 8 [file oncotarget-07-38762-s008.xlsx]

## Sheet: All-results
Tab. SVII Multiplex PCR Primer Information FP=forward primer, RP= reverse primer, GC=GC content in %, Chr.=chromosome
Plate	Well	Gene	Assay_ID	Assay_Name	FP	RP	Length	GC	Amplicon	Chr.	From	To
1873AAP13O1_P01	A1	NTRK1	AAA0019611	NTRK1_var1_Exon19_2	CCTGCCCACCAGAGGTCTAC	GGGCAGGCCCCAGTATTC	191	68	CCTGCCCACCAGAGGTCTACGCCATCATGCGGGGCTGCTGGCAGCGGGAGCCCCAGCAACGCCACAGCATCAAGGATGTGCACGCCCVGCTGCAAGCCCTGGCCCAGGCACCTCCTGTCTACCTGGATGTCCTGGGCTAGGGGGCCGGCCCAGGGGCTGGGAGTGGTTAGYCGGAATACTGGGGCCTGCCC	chr1	156851295	156851485
1873AAP13O1_P01	B1	ERBB3	AAA0064064	ERBB3_var1_Exon1_1	GTGGCTCTTGCCTCGATGT	TCCCAGGTGCCGAGCC	200	69	GTGGCTCTTGCCTCGATGTCCTAGCCTAGGGGCCCCCGGGCCGGACTTGGCTGGGCTCCCTTCACCCTCTGCGGAGTCATGAGGGCGAACGACGCTCTGCAGGTGCTGGGCTTGCTTTTCAGCCTGGCCCGGGGCTCCGAGGTGGGCAACTCTCAGGCAGGTAAGTGGCGCGAGAGCACCGGCGGGCTCGGCACCTGGGA	chr12	56474007	56474206
1873AAP13O1_P01	C1	EPHA2	AAA0136548	EPHA2_var1_Exon11_2	GGAATTCGTGCACCTTGCT	CTGCCCTGCCCTCACT	192	67	GGAATTCGTGCACCTTGCTGCCGGCCCCCTGGCCCTCCTGCGTCAGTGCCTGCACCTGGACMAGGTAGGTGGTGTCTGGGGCCAGGTCGTCCAGGGTCACGGAGAAACCCTCGGTGCGGCGCACATTGTAGCTGTTGGAGTCTCCCTGTGGGTGGGTGGCCGGCGGAGGAGCAGGCAGTGAGGGCAGGGCAG	chr1	16461540	16461731
1873AAP13O1_P01	A2	EGFR	AAA0104951	EGFR_Exon1_1	CCCTGACTCCGTCCAGTATTGAT	GGGAGCCGGCGAGACA	171	70	CCCTGACTCCGTCCAGTATTGATCGGGAGAGCCGGAGCGAGCTCTTCGGGGAGCAGCGATGCGACCCTCCGGGACGGCCGGGGCAGCGCTCCTGGCGCTGCTGGCTGCGCTCTGCCCGGCGAGTCGGGCTCTGGAGGAAAAGAAAGGTAAGGGCGTGTCTcgccggctccc	chr7	55086913	55087083
1873AAP13O1_P01	E1	EPHA2	AAA0136552	EPHA2_var1_Exon13_3	TCCACGGTGAAGGTGTAGTTC	GCCCCCTCAGGACAGC	192	65	TCCACGGTGAAGGTGTAGTTCATGTGGGGCTCCAGGTCGCTCACTGTCACACTGGTGCGGGTCAGTCYGTGAGGAGGCTCCGAGTAGCGCACACTGGCCTCACACGGCCCGCATTCCCCAGACTCGGGCCAGCACTGTTCGCAGGTGACGCTGTAGACAATGTCCTCGCGGCCCCCGCTGTCCTGAGGGGGC	chr1	16464422	16464613
1873AAP13O1_P01	F1	NTRK1	AAA0019598	NTRK1_var1_Exon19_1	GGACTGGCCTCACTCTCTTG	ATCCTTGATGCTGTGGCGTTG	189	65	ggactggcctcactctcttgcccccagcctagtgggctttctcctctgtctctccgGTGGCCCCAGGCAATCGACTGCATCACGCAGGGACGTGAGTTGGAGCGGCCACGTGCCTGCCCACCAGAGGTCTACGCCATCATGCGGGGCTGCTGGCAGCGGGAGCCCCAGCAACGCCACAGCATCAAGGAT	chr1	156851183	156851371
1873AAP13O1_P01	G1	NTRK1	AAA0019583	NTRK1_var1_Exon7_2	GAACCCTCTGCACTGTTCTTGTG	AGGCAGGTAGGTCTCTTCCC	191	64	GAACCCTCTGCACTGTTCTTGTGCCCTGCGCTGGCTACAGCGCTGGGAGGAGGAGGGACTGGGCGGAGTGCCTGAACAGAAGCTGCAGTGTCATGGGCAAGGGCCCCTGGCCCACATGCCCAATGCCAGCTGTGGTAGGTGCCGGGTGAGGGAGGTGGTGTAAGGGGGCTGGGGAAGAGACCTACCTGCCT	chr1	156837908	156838098
1873AAP13O1_P01	H1	EPHA2	AAA0112164	EPHA2_var1_Exon11_1	CCAAGATGTCTCAATTGCTTGGT	GTTTCTCCGTGACCCTGGAC	183	63	CCAAGATGTCTCAATTGCTTGGTTCTGGGCCCTGGCCTGGTCCATGCCCAGGGTCCCCCAACTCACACAGCGTCTGGAATTCGTGCACCTTGCTGCCGGCCCCCTGGCCCTCCTGCGTCAGTGCCTGCACCTGGACMAGGTAGGTGGTGTCTGGGGCCAGGTCGTCCAGGGTCACGGAGAAAC	chr1	16461465	16461647
1873AAP13O1_P01	D1	EGFR	AAA0048886	EGFR_Exon13_1	CCTCGGGTCCCTGCTCT	CCAGAAGGTTGCACTTGTCCAC	181	65	CCTCGGGTCCCTGCTCTGTCACTGACTGCTGTGACCCACTCTGTCTCCGCAGAGGCCACAGGCCAGGTCTGCCATGCCTTGTGCTCCCCCGAGGGCTGCTGGGGCCCGGAGCCCANGGACTGCGTCTCTTGCCGGAATGTCAGCCGAGGCAGGGAATGCGTGGACAAGTGCAACCTTCTGG	chr7	55229140	55229320
1873AAP13O1_P01	B2	EPHA2	AAA0112161	EPHA2_var1_Exon9_1	CAGTGCCCTGGGAACACC	CTGACCTCCCTGCATTTGGTTC	191	67	CAGTGCCCTGGGAACACCCTGGCTGCCCCCACCTCCCCCACAGAGCTGGGGACGGTGCGGGCAGGGCTGGGCCTGGAGCRGGGGCTGCGTCTCACCTGACTTGGAGAAGTAAACGTCCTCCGGGGACTGGCGGGCACGCTGGTTCTTCCTCCTGAAAGAGCCCCACGGGGAACCAAATGCAGGGAGGTCAG	chr1	16460260	16460450
1873AAP13O1_P01	C2	EPHA2	AAA0136556	EPHA2_var1_Exon15_2	GCACAGGCACTGCCCAAT	GGCCTGGCCCACTTCC	168	67	GCACAGGCACTGCCCAATGGGCACCAGCCACTCGCCATCCACTGCACAGTGCATACGGGGCTCTTCACCCCCCGGTGGCACCACGGCATGGTCCACACAGGTGCCGGCCACAGTGGCCAGGGAAGGTGCATCAGAGCCGGCGATGGTCTCAGGGAAGTGGGCCAGGCC	chr1	16474910	16475077
1873AAP13O1_P03	G1	EGFR	AAA0003091	EGFR_Exon13_2	AGGTCTGCCATGCCTTGTG	AGCTATAACAACAACCTGGAGCC	188	56	AGGTCTGCCATGCCTTGTGCTCCCCCGAGGGCTGCTGGGGCCCGGAGCCCANGGACTGCGTCTCTTGCCGGAATGTCAGCCGAGGCAGGGAATGCGTGGACAAGTGCAACCTTCTGGAGGGGTAGGAGGTTATTTCTTTAATCCCCTTGCGTTGATCAAAAATAAGGCTCCAGGTTGTTGTTATAGCT	chr7	55229204	55229391
1873AAP13O1_P01	E2	EPHA2	AAA0136559	EPHA2_var1_Exon15_1	CCTGGGAATGCAGAACCC	CCGGCACCTGTGTGGA	192	65	CCTGGGAATGCAGAACCCCCTTCCCTGCAACCCAGAACCGTCACTCACCCTGGCAGGCATCCTCCACCTTCTCGTAGCCTGCCTGGCACAGGCACTGCCCAATGGGCACCAGCCACTCGCCATCCACTGCACAGTGCATACGGGGCTCTTCACCCCCCGGTGGCACCACGGCATGGTCCACACAGGTGCCGG	chr1	16474825	16475016
1873AAP13O1_P01	F2	NTRK1	AAA0136647	NTRK1_var1_Exon8_2	CCAATGCCTCGGTGGATGT	CTCTCTTTCCCCATCTTTGTCCC	188	65	CCAATGCCTCGGTGGATGTGGGGGACGACGTGCTGCTGCGGTGCCAGGTGGAGGGGCGGGGCCTGGAGCAGGCCGGCTGGATCCTCACAGAGCTGGAGCAGTCAGCCAYGGTGATGGTGAGAAGACCTTCGCTGGCAGCCCCCAAGAGGTCCAGGCAGAGCACAGGGGACAAAGATGGGGAAAGAGAG	chr1	156838324	156838511
1873AAP13O1_P01	G2	EPHA2	AAA0136549	EPHA2_var1_Exon12_2	TTCTTGCGGTAAGTGACCTCGTA	TAGGCAGCTTCTTACCCACTTCC	159	64	TTCTTGCGGTAAGTGACCTCGTACTTCCACACTCGGCTCTGCTGCGGCGGGGGGATGCTCCAGGAGACGCTAAGCGAGGTGGTGCTGCGGCCCTCCAGCCTCACCTTGGGGGGCTCTGGGCAGGACAGGCAGTGGGGGAAGTGGGTAAGAAGCTGCCTA	chr1	16462151	16462309
1873AAP13O1_P01	H2	EPHA2	AAA0136540	EPHA2_var1_Exon1_1	TATTCTTGGCCGATGGGGCTC	CTGCTCCAGCCCCTAACTCT	187	63	TATTCTTGGCCGATGGGGCTCCAGGCCCTGTCGAGGCTCAGATGGGGATCCCCACAGTGTTCACCTGGTCCTTGAGTCCCAGCAGGCTGTAGGCRATGCGCTTCTGGTGGCCGGGCAGCCGCACCCMAATCCTCTTGATGTCGCTGTGGGCCgggagggagagagggagagttaggggctggagcag	chr1	16451673	16451859
1873AAP13O1_P01	A3	EPHA2	AAA0136562	EPHA2_var1_Exon17_1	TGCGCGCGTCAAGGAG	GATCGGACCGAGAGCGAGAAG	190	76	TGCGCGCGTCAAGGAGCGCCGGGCTCTAGGGGGCACTGGGGCCCGGGGGCCAGGGGTCCAGACGCCGCGCGCACTCACCTTCCTTGCCCTGCGCCGCCGCGGCCGCGGCCAGCGCACAGCCCCACAGCAGGGCGAAGCAGGCGCGGGCTGCCTGGAGCTCCATGCCGCGCTTCTCGCTCTCGGTCCGATC	chr1	16482265	16482454
1873AAP13O1_P01	B3	NTRK1	AAA0136641	NTRK1_var1_Exon3_3	CTCCTCGGGACTGCGATG	CTGCCTGACCAGCAAACAAG	176	70	CTCCTCGGGACTGCGATGCACCCGGGATGGGGCCCTGGATAGCCTCCACCACCTGCCCGGCGCAGAGAACCTGACTGAGCTGTGAGTGTCCGGCGGGCGGTGGGGGGGCGCGGGGACAGGCAGGCATTGCAGTGCCCCGAGGGCGCGGACTCGCTGCTTGTTTGCTGGTCAGGCAG	chr1	156830858	156831033
1873AAP13O1_P02	G2	IGF1R	AAA0136596	IGF1R_var1_Exon1_1	tGAGAAAGGGGAATTTCATCCCAAA	AGCCCCTCGGAGGAAAAGT	182	61	tGAGAAAGGGGAATTTCATCCCAAATAAAAGGAATGAAGTCTGGCTCCGGAGGAGGGTCCCCGACCTCGCTGTGGGGGCTCCTGTTTCTCTCCGCCGCGCTCTCGCTCTGGCCGACGAGTGGAGAAAGTGAGTATGTGCCYGCCGCCCGCGGCCACTGCGGGAACTTTTCCTCCGAGGGGCT	chr15	99192778	99192959
1873AAP13O1_P01	D3	EPHA2	AAA0136553	EPHA2_var1_Exon13_4	GCACTGTTCGCAGGTGACG	CAGCACAGCACTGACTCCTC	160	66	GCACTGTTCGCAGGTGACGCTGTAGACAATGTCCTCGCGGCCCCCGCTGTCCTGAGGGGGCGTCCAGCGCAGCTCCACCTTGGCACCCATGCCCACGGCTGTGAGGTAGTGTGGGGCGGARGGGGGTCCTGCACAGACAGGAGGAGTCAGTGCTGTGCTG	chr1	16464553	16464712
1873AAP13O1_P05	D3	IGF1R	AAA0136615	IGF1R_var1_Exon10_1	GCATGTATAACGGCTTTCATTCCC	CTGCTTCTCGGCTTCAGTTTTGG	189	52	GCATGTATAACGGCTTTCATTCCCACTCTTGTTTTGGCTTTTCTTTTCCGAGAAGACAAAATCCCCATCAGGAAGTATGCCGACGGCACCATCGACATTGAGGAGGTCACAGAGAACCCCAAGACTGAGGTGTGTGGTGGGGAGAAAGGGCCTTGCTGCGCCTGCCCCAAAACTGAAGCCGAGAAGCAG	chr15	99459846	99460034
1873AAP13O1_P01	F3	NTRK1	AAA0136653	NTRK1_var1_Exon10_1	CGTGGACTTGTCGGGTGTG	AGCACGGAGCCATTGAAGAG	192	65	CGTGGACTTGTCGGGTGTGTGCCAGGCTCCCTCCAGCTGCRCCCWGACCTCCTGCTGTTGCTCTTTCTGGCCCACAGTCCCGGCCAGTGTGCAGCTGCACACGGCGGTGGAGATGCACCACTGGTGCATCCCCTTCTCTGTGGATGGGCAGCCGGCACCGTCTCTGCGCTGGCTCTTCAATGGCTCCGTGCT	chr1	156843348	156843539
1873AAP13O1_P01	G3	EPHA2	AAA0136554	EPHA2_var1_Exon14_1	CGGACACGTCACCCTCAGT	CATCTGAGAGCCCCTGCTTG	175	64	CGGACACGTCACCCTCAGTCACGCCACCCTGACCCACTGCAAGACTCACGTGTGCAAGGCATCGACGCTGGGTCCTGAGGTGCCCGGAAGAAGCCTTCCTCACACTCGCAGGAGGTGGCACCCTCAGGGGATGGCAGCGTGTGCTCAGGGCACTCCAAGCAGGGGCTCTCAGATG	chr1	16464721	16464895
1873AAP13O1_P01	H3	EPHA2	AAA0136551	EPHA2_var1_Exon13_1	TCCTCCTTAAGCCCCACCTG	CCCCACATGAACTACACCTTCAC	164	63	TCCTCCTTAAGCCCCACCTGGGCAGGCCCCATAGGGCACAGCTGCCACCCCTGGACCTCACCTGTCTGGTTGATGCTGACACTGGCAGTACGGAAGCTGCGGCTGGTTACCAGGCCTGAGACGCCATTGCGGGCCTCCACGGTGAAGGTGTAGTTCATGTGGGG	chr1	16464287	16464450
1873AAP13O1_P01	A4	NTRK1	AAA0136642	NTRK1_var1_Exon3_1	CTGGGAGCGCACAGACG	GGGCAGCAGGCATCGG	176	76	CTGGGAGCGCACAGACGGCTGCCCCGCCTGAGCGAGGCGGGCGCCGCCGCGATGCTGCGAGGCGGACGGCGCGGGYAGCTTGGCTGGCACAGCTGGGCTGCGGGGCCGGGCAGCCTGCTGGCTTGGCTGATACTGGCATCTGCGGGCGCCGCACCCTGCCCCGATGCCTGCTGCCC	chr1	156830676	156830851
1873AAP13O1_P01	B4	NTRK1	AAA0136646	NTRK1_var1_Exon8_1	GCCACTCCCAGCTCTAACAC	GGCTGACTGCTCCAGCTCT	185	70	GCCACTCCCAGCTCTAACACCCCTTGGCCCTCGGGCGTCCTGGGTGGCCAGGTGTGCCCACGCTGAAGGTCCAGGTGCCCAATGCCTCGGTGGATGTGGGGGACGACGTGCTGCTGCGGTGCCAGGTGGAGGGGCGGGGCCTGGAGCAGGCCGGCTGGATCCTCACAGAGCTGGAGCAGTCAGCC	chr1	156838246	156838430
1873AAP13O1_P01	C4	NTRK1	AAA0136640	NTRK1_var1_Exon3_2	CCTGCTGGCTTGGCTGATAC	CACTCACAGCTCAGTCAGGTTCT	157	69	CCTGCTGGCTTGGCTGATACTGGCATCTGCGGGCGCCGCACCCTGCCCCGATGCCTGCTGCCCCCACGGCTCCTCGGGACTGCGATGCACCCGGGATGGGGCCCTGGATAGCCTCCACCACCTGCCCGGCGCAGAGAACCTGACTGAGCTGTGAGTG	chr1	156830789	156830945
1873AAP13O1_P01	D4	NTRK1	AAA0136660	NTRK1_var1_Exon16_2	CTGCAGCACCAGCACATC	AGCAGGGATGTCTATAGGGAAGG	186	66	CTGCAGCACCAGCACATCGTGCGCTTCTTCSGCGTCTGCACCGAGGGCCGCCCCCTGCTCRTGGTCTTTGAGTATATGCGGCACGGGGACCTCAACCGCTTCCTCCGGTACCAGCACCTGGCCTCAGCGCTGGCCCCGGCCCCTGGCTCTGGGCCCCGTCTTCCCTTCCCTATAGACATCCCTGCT	chr1	156846258	156846443
1873AAP13O1_P01	E4	NTRK2	AAA0136666	NTRK2_var1_Exon4_1	AAAGCGGCCGGTGCAG	CTGCACCAGATCCGAGAGG	192	66	AAAGCGGCCGGTGCAGCGCGGGGACAGGCACTCGGGCTGGCACTGGCTGCTAGGGATGTCGTCCTGGATAAGGTGGCATGGACCCGCCATGGCGCGGCTCTGGGGCTTCTGCTGGCTGGTTGTGGGCTTCTGGAGGGCCGCTTTCGCCTGTCCCACGTCCTGCAAATGCAGTGCCTCTCGGATCTGGTGCAG	chr9	87285609	87285800
1873AAP13O1_P04	G2	IGF1R	AAA0040449	IGF1R_var1_Exon10_2	GAGGTCACAGAGAACCCCAAG	CAGTGGGTTTTGCCAACTGAAAT	199	54	GAGGTCACAGAGAACCCCAAGACTGAGGTGTGTGGTGGGGAGAAAGGGCCTTGCTGCGCCTGCCCCAAAACTGAAGCCGAGAAGCAGGCCGAGAAGGAGGAGGCTGAATACCGCAAAGTCTTTGAGAATTTCCTGCACAACTCCATCTTCGTGCCCAGGTACCCAGCTCATGTGAAATTTCAGTTGGCAAAACCCACTG	chr15	99459948	99460146
1873AAP13O1_P01	H4	NTRK1	AAA0136659	NTRK1_var1_Exon15_2	AAGCGCCGGGACATCG	CCACTCTGTCCTGATGTGATGGA	192	64	AAGCGCCGGGACATCGTGCTCAAGTGGGAGCTGGGGGAGGGCGCCTTTGGGAAGGTCTTCCTTGCTGAGTGCCACAACCTCCTGCCTGAGCAGGACAAGATGCTGGTGGCTGTCAAGGTGAGACCCTGCCCCGGGGGGTACTGCTGGCCTGGGTCCCACCCCCAGGAGCTCCATCACATCAGGACAGAGTGG	chr1	156845886	156846077
1873AAP13O1_P06	B2	IGF1R	AAA0136618	IGF1R_var1_Exon11_1	TCAAGTCATAGAAAAGACAAAAGAGGTAA	GGGTACTCTGTCTCCAGCTCTTC	191	49	TCAAGTCATAGAAAAGACAAAAGAGGTAAAAGTACTTAAAAGCCACATTTCTCTCCTCCTTGCAGACCTGAAAGGAAGCRGAGAGATGTCATGCAAGTGGCCAACACCACCATGTCCAGCCGAAGCAGGAACACCACGGCCRCAGACACCTACAACATCACYGACCCGGAAGAGCTGGAGACAGAGTACCC	chr15	99465312	99465502
1873AAP13O1_P01	H5	NTRK2	AAA0136668	NTRK2_var1_Exon5_1	TGAGGTGGATGGGAGTTCTTCAT	TCTCTGAGATAATGTGCCCTGGT	188	45	TGAGGTGGATGGGAGTTCTTCATGGTGCTGCTGCCTACATTCTGAGTCACTGCGATTCACTCTCTGCTTTGTTACAGTTTCATCGCAAACCAGAAAAGGTTAGAAATCATCAACGAAGATGATGTTGAAGCTTATGTGGGACTGAGAAATCTGTGAGTACTCAGGACCAGGGCACATTATCTCAGAGA	chr9	87316997	87317184
1873AAP13O1_P05	F4	IGF1R	AAA0136616	IGF1R_var1_Exon11_2	CAAGTGGCCAACACCACCAT	CTGTGGATATCGATGCGGTACA	185	51	CAAGTGGCCAACACCACCATGTCCAGCCGAAGCAGGAACACCACGGCCRCAGACACCTACAACATCACYGACCCGGAAGAGCTGGAGACAGAGTACCCTTTCTTTGAGAGCAGAGTGGATAACAAGGAGAGAACTGTCATTTCTAACCTTCGGCCTTTCACATTGTACCGCATCGATATCCACAG	chr15	99465405	99465589
1873AAP13O1_P02	B1	NTRK1	AAA0019581	NTRK1_var1_Exon7_1	CTGCCTAACTGCTCCCTCTTATC	GACACTGCAGCTTCTGTTCAGG	184	63	CTGCCTAACTGCTCCCTCTTATCCCCTGTGAYCCCTCAGGCCCTTTCCTTGACTCTGTTGGTGTCCCCCATGCCCCCCAGGGTCCTGTCGGGGAACCCTCTGCACTGTTCTTGTGCCCTGCGCTGGCTACAGCGCTGGGAGGAGGAGGGACTGGGCGGAGTGCCTGAACAGAAGCTGCAGTGTC	chr1	156837816	156837999
1873AAP13O1_P02	C1	NTRK1	AAA0019605	NTRK1_var1_Exon18_1	GGTAGGCTGTGCCTTGACG	GTAGGTGAAGATCTCCCAGAGCA	190	63	GGTAGGCTGTGCCTTGACGGGCTGTCCCAGGCGCCCCTGGAATTGATGCAGYGTCCRCCCGTGGCAGGTGGGRGGCCGCACCATGCTGCCCATTCGCTGGATGCYGCCCGAGAGCATCCTGTACCGTAAGTTCACCACCGAGAGCGACGTGTGGAGCTTCGGCGTGGTGCTCTGGGAGATCTTCACCTAC	chr1	156849724	156849913
1873AAP13O1_P02	D1	ERBB3	AAA0064039	ERBB3_var1_Exon26_1	ATTAACTACTCAAAGGCCCCCAT	CTAAAACCCAGCCTCTCAGCAAC	182	44	ATTAACTACTCAAAGGCCCCCATGGTGAATGTAGATTTCTCCCTTCATCTTAACCTTTTCCTTATTTTTTCATCCTAGAGCCAGAGCCTTTTARGTCCATCATCTGGATACATGCCCATGAACCAGGGTAATCTTGGGGAGTCTTGCCAGGTAAGTTCTGTTGCTGAGAGGCTGGGTTTTAG	chr12	56493880	56494061
1873AAP13O1_P02	E1	EPHA2	AAA0112166	EPHA2_var1_Exon12_1	CAGAAGGGTGCTTCTTCAGATGG	CACCTCGCTTAGCGTCTCC	191	61	CAGAAGGGTGCTTCTTCAGATGGCTGGGTGGTTTGGTGATCATCTATGTGACCAGCCTGTCCCCTGCTGTCGGCCCAGCTAGAGCCAGCCCCGCCCCTCTGGGAGTTACCTTCTTGCGGTAAGTGACCTCGTACTTCCACACTCGGCTCTGCTGCGGCGGGGGGATGCTCCAGGAGACGCTAAGCGAGGTG	chr1	16462041	16462231
1873AAP13O1_P03	H1	EGFR	AAA0104962	EGFR_Exon14_1	CCTGCAATAATGTCTCAGGGGTG	TCCCATGAAATGGACGTGGATAG	184	56	CCTGCAATAATGTCTCAGGGGTGGGCTGACGGGTTTCCTCTTCCTCCTCTCAGTGAGCCAAGGGAGTTTGTGGAGAACTCTGAGTGCATACAGTGCCACCCAGAGTGCCTGCCTCAGGCCATGAACATCACCTGCACAGGACGGGTAAGAGCCCCTTGCTGCTATCCACGTCCATTTCATGGGA	chr7	55231373	55231556
1873AAP13O1_P02	G1	EPHA2	AAA0112151	EPHA2_var1_Exon3_1	AATTGAGGTCATCATGGGCAGAG	CCCCTCCGCCATCTACCAG	181	60	AATTGAGGTCATCATGGGCAGAGGGCATAGAACTCACCGGGGGTCAAAGTCAGCCAGGGTCTTGAGGGAGTCAGGGGCAYGAATGAGCTTGTCCAGGATGCTGACGATGTCAGCGAACTTGGGGCGGCGGGCACGCTCCTGCTGCCAGCACTGCATCATGAGCTGGTAGATGGCGGAGGGG	chr1	16456684	16456864
1873AAP13O1_P02	H1	EPHA2	AAA0112154	EPHA2_var1_Exon5_2	CAGGCCAAAGTCAGACACCTT	AGCTGAGCGCCTGTGC	189	60	CAGGCCAAAGTCAGACACCTTGCAGACCAGGTTGCTGTTGACGAGGATGTTGCGGGCAGCCAGGTCACGGTGCACATAGTTCATGTTGGCCAGGTACTTCATGCCAGCTGCGATGCCCYGCAGCATGCCCACCAGCTGCAGCACGCTGAACTCGCCATCCTTCTCCTGCCGGAGCACAGGCGCTCAGCT	chr1	16458604	16458792
1873AAP13O1_P02	A2	EPHA2	AAA0112152	EPHA2_var1_Exon4_2	CGTGGTTGGACAACTCCCAG	CCAGAGGGCACAGTGGTGA	188	63	CGTGGTTGGACAACTCCCAGTAGGGCCGCTCGCCATAGGTCATCACCTCCCACATGACAATGCCAAAGCTCCACACGTCGCTGGCAGAGGTGAACTTCCGGTAGGAAATGGCCTCCGGGGCGGTCCAGCGGATGGGGATCTTGCCGCCCTGCAGGGAACCCAGGCCCAGTCACCACTGTGCCCTCTGG	chr1	16458218	16458405
1873AAP13O1_P02	B2	NTRK1	AAA0136644	NTRK1_var1_Exon5_1	GCCAGGGGCCCAGAGTA	GTCCTCCCCAACTCCCACT	170	63	GCCAGGGGCCCAGAGTAGCTGAGACCTGGGGACTGATCCTCCTGCACCCYTCCCCAGCACCATCGTGAAGAGTGGTCTCCGTTTCGTGGCGCCAGATGCCTTCCATTTCACTCCTCGGCTCAGTCGCCTGTGAGTGTGGCCAGTGCTGGGCAGTGGGAGTTGGGGAGGAC	chr1	156834463	156834632
1873AAP13O1_P02	C2	ERBB3	AAA0064073	ERBB3_var1_Exon22_1	TGGGACTTGGAAATCCTAAGAAAA	GATGGTAGAGAGGGCATCCAGA	174	44	TGGGACTTGGAAATCCTAAGAAAATTTGTGGAAATAAACTTGTGATACCTCTATCTTTAATCCGCAGACTCCAATTAAGTGGATGGCCCTTGAGAGTATCCACTTTGGGAAATACACACACCAGAGTGATGTCTGGAGCTATGGTCAGTGCATCTGGATGCCCTCTCTACCATC	chr12	56492217	56492390
1873AAP13O1_P05	D2	EGFR	AAA0104952	EGFR_Exon15_1	CCATTTTGAAAGAGAAAAGAAAGAGACAT	CTTCCAGACCAGGGTGTTGTTTT	164	51	CCATTTTGAAAGAGAAAAGAAAGAGACATGCATGAACATTTTTCTCCACCTTGGTGCAGGGACCAGACAACTGTATCCAGTGTGCCCACTACATTGACGGCCCCCACTGCGTCAAGACCTGCCCGGCAGGAGTCATGGGAGAAAACAACACCCTGGTCTGGAAG	chr7	55232914	55233077
1873AAP13O1_P02	E2	EPHA2	AAA0136543	EPHA2_var1_Exon3_2	TTGTCCAGGATGCTGACGATG	CAGAGGGTTTCAGTGGCTTTCTG	198	62	TTGTCCAGGATGCTGACGATGTCAGCGAACTTGGGGCGGCGGGCACGCTCCTGCTGCCAGCACTGCATCATGAGCTGGTAGATGGCGGAGGGGCAGTCCATGGGYGTGGGGAGCCGGAAGCCATCATTGATGGCTTTCATCACCTGGCGGGGCACGAAGGTCAGGGGCGCTGTTGCAGAAAGCCACTGAAACCCTCTG	chr1	16456772	16456969
1873AAP13O1_P02	F2	EPHA2	AAA0112158	EPHA2_var1_Exon7_1	GACAGAGCCCCTGCTAAGTG	GTGGCCATCAAGACGCTGAAAG	186	61	GACAGAGCCCCTGCTAAGTGGYCCCTCTCCACCCAGTGTGGGCAGGCCCCAAGCCTCACATTTGGAGATGACGCCCTCYAGGCGGATGATGTTGTGGTGGCTGAACTGGCCCATGATGCCGGCCTCGCCRAGGAAGTCCACTCGCTGCTTCTCTGTGTAGCCGGCTTTCAGCGTCTTGATGGCCAC	chr1	16459616	16459801
1873AAP13O1_P05	B4	IGF1R	AAA0136617	IGF1R_var1_Exon11_3	AGAGTGGATAACAAGGAGAGAACTG	TAGGTTGTGAGGAAGGTGGCAAT	192	53	AGAGTGGATAACAAGGAGAGAACTGTCATTTCTAACCTTCGGCCTTTCACATTGTACCGCATCGATATCCACAGCTGCAACCACGAGGCTGAGAAGCTGGGCTGCAGCGCCTCCAACTTCGTCTTTGCAAGGACTATGCCCGCAGGTATGGTATGATCCAGCTGGCCCCATTGCCACCTTCCTCACAACCTA	chr15	99465516	99465707
1873AAP13O1_P02	H2	EPHA2	AAA0112157	EPHA2_var1_Exon7_2	GGATGATGTTGTGGTGGCTGAA	CACTCCCCTGACCCTGTCT	192	60	GGATGATGTTGTGGTGGCTGAACTGGCCCATGATGCCGGCCTCGCCRAGGAAGTCCACTCGCTGCTTCTCTGTGTAGCCGGCTTTCAGCGTCTTGATGGCCACCGGCACCTCCTTCTTCCCCGAGGATGTCTTCAGCRTGCCCTTGTACACCTCCCCAAACTCTCCTGTGGGCAGACAGGGTCAGGGGAGTG	chr1	16459699	16459890
1873AAP13O1_P02	A3	EPHA2	AAA0136541	EPHA2_var1_Exon2_2	CATCTGCACCACCTTCTCGATG	CTCACCTGCAGTGCTTCCT	174	63	CATCTGCACCACCTTCTCGATGGCAGTGTAGCCGGCCGCCATGAAGTGCTCCGTATACTGCTGCATCTTGATGGACTCCAGCCACTCGGACACCGTGCGGAAGGGCACCCCCTCCGAGCCGCTCGTGCTGGGGAGCCGGATAGACACGCtgcaacaggaagcactgcaggtgag	chr1	16455937	16456110
1873AAP13O1_P02	B3	NTRK1	AAA0136652	NTRK1_var1_Exon10_4	TGTCTGCGCCTCAACCAG	GGGCAGGGTTCAGGATGG	172	63	TGTCTGCGCCTCAACCAGCCCACCCACGTCAACAACGGCAACTRCACRCTGCTGGCTGCCAACCCCTTCGGCCAGGCCTCCGCCTCCATCATGGCTGCCTTCATGGACAACCCTTTCGAGTTCAACCCCGAGGACCCCATCCCTGGTGCGAGGGCCATCCTGAACCCTGCCC	chr1	156843607	156843778
1873AAP13O1_P02	C3	EPHA2	AAA0136557	EPHA2_var1_Exon15_3	CACAGTGGCCAGGGAAGG	CTCACCCGCAAAGGCTTCTA	162	62	CACAGTGGCCAGGGAAGGTGCATCAGAGCCGGCGATGGTCTCAGGGAAGTGGGCCAGGCCCTGCAGCAGCTCGGGGCACTTCTTGTAGTAGACACGGACGGAGAGYAGYGCCACACAGGCACCGATATCCTGGAAGGCCAGGTAGAAGCCTTTGCGGGTGAG	chr1	16475018	16475179
1873AAP13O1_P02	D3	EPHA2	AAA0136542	EPHA2_var1_Exon2_1	GCAGCCTCTGGAGTGGGA	GCACGGTGTCCGAGTGG	163	62	GCAGCCTCTGGAGTGGGAGGCGGGAGGCGAGGGGGGACGGAAAGGGGCCTGACTTACTCGTTGRTCATCTGCACCACCTTCTCGATGGCAGTGTAGCCGGCCGCCATGAAGTGCTCCGTATACTGCTGCATCTTGATGGACTCCAGCCACTCGGACACCGTGC	chr1	16455872	16456034
1873AAP13O1_P02	E3	EPHA2	AAA0136544	EPHA2_var1_Exon5_1	ACCATGCAGGGCGAAGG	ACCTGGCCAACATGAACTATGTG	192	61	ACCATGCAGGGCGAAGGCCGCTTCTCCCTTGAGGTCCCCTTCCCCAACTTACACTGGTGGTGTAGGTGGCCTCGGGGTCGTCCTCCAGCACGCGGGACAGGCCAAAGTCAGACACCTTGCAGACCAGGTTGCTGTTGACGAGGATGTTGCGGGCAGCCAGGTCACGGTGCACATAGTTCATGTTGGCCAGGT	chr1	16458507	16458698
1873AAP13O1_P02	F3	EPHA2	AAA0136545	EPHA2_var1_Exon6_1	GGCCAGCCCTGAACCC	GCCCACTTACCTCTCACCTG	176	61	GGCCAGCCCTGAACCCGCYAGGCCAGCCCCGGGCTCAATGGCCAGGCATCCCYGCCCCCTACAACCCACATCCTTACCCGAAGGAACTTGTCCAGGGCCCCATTCTCCATGTACTCAGTGATGATCATCATGGGCTTGTCTGTAGGGGggtgggcacaggtgagaggtaagtgggc	chr1	16458796	16458971
1873AAP13O1_P02	G3	NTRK1	AAA0136656	NTRK1_var1_Exon14_1	GGCCAAGGTGTGGGCAAA	TCACTGAAGTATTGTGGGTTCTCG	190	61	GGCCAAGGTGTGGGCAAACCCCTCCATGCGGCTGTGTCTCCTCTCTAGGCCCGGCTGTGCTGGCTCCAGAGGATGGGCTGGCCATGTCCCTGCATTTCATGACATTGGGTGGCAGCTCCCTGTCCCCCACCGAGGGCAAAGGCTCTGGGCTCCAAGGCCACATCATCGAGAACCCACAATACTTCAGTGA	chr1	156845264	156845453
1873AAP13O1_P02	H3	EPHA2	AAA0112162	EPHA2_var1_Exon10_1	GCCCCATTTTCCCACCCAAG	GGGAACTCCCTTGTCATCAGC	191	60	GCCCCATTTTCCCACCCAAGCCCATGTGGAGCCAGGGTATGGGCTCTGACGAACCTGCGGTGGATAAAGAAGCCAACTCCTGCCAGCACCAGAAGCAGGACCACACCGACAGCCACGCCGCCAATCACCGCCAAGTTGCCAGATCCCTCCGGGGCTGGTGGAAGAAATCAGCTGATGACAAGGGAGTTCCC	chr1	16460909	16461099
1873AAP13O1_P02	A4	NTRK1	AAA0136661	NTRK1_var1_Exon16_1	CAGCAGTGAGGGCTCGG	GGCCCTCGGTGCAGAC	169	64	CAGCAGTGAGGGCTCGGCCCCCAACTCAGTCCTGTCCCTGCCGCTTCCATCCAGGCACTGAAGGAGGCGTCCGAGAGTGCTNGGCAGGACTTCCARCGTGAGGCTGAGCTGCTCACCATGCTGCAGCACCAGCACATCGTGCGCTTCTTCSGCGTCTGCACCGAGGGCC	chr1	156846138	156846306
1873AAP13O1_P02	B4	NTRK1	AAA0136658	NTRK1_var1_Exon15_1	CAAGACAGTCCCCGCTACAAC	TTGTGGCACTCAGCAAGGAA	163	63	CAAGACAGTCCCCGCTACAACCCCAGCCCTCCCAAGACTGGGGCTACCGTCTGACCCTGCAAGCCCCCTCAGGTGTTCACCACATCAAGCGCCGGGACATCGTGCTCAAGTGGGAGCTGGGGGAGGGCGCCTTTGGGAAGGTCTTCCTTGCTGAGTGCCACAA	chr1	156845800	156845962
1873AAP13O1_P06	B3	IGF1R	AAA0136619	IGF1R_var1_Exon12_1	ttattctcagGTCAGCCCAGT	TCAATCCATTGGGATTCTCAGGTT	178	49	ttattctcagGTCAGCCCAGTGTTGGCCTCCCTCCCTGGGAACCCAAATCCAACTTTGTCACCTGTTTAAATTGTACAGAAGGAGCAGATGACATTCCTGGGCCAGTGACCTGGGAGCCAAGGCCTGAAAACTCCATCTTTTTAAAGTGGCCGGAACCTGAGAATCCCAATGGATTGA	chr15	99467026	99467203
1873AAP13O1_P02	D4	NTRK1	AAA0136665	NTRK1_var1_Exon18_2	GCTGCCCATTCGCTGGAT	CCAGCAAGGGGTGACCAT	174	63	GCTGCCCATTCGCTGGATGCYGCCCGAGAGCATCCTGTACCGTAAGTTCACCACCGAGAGCGACGTGTGGAGCTTCGGCGTGGTGCTCTGGGAGATCTTCACCTACGGCAAGCAGCCCTGGTACCAGCTCTCCAACACGGAGGTCAGCCCCGGCCCATGGTCACCCCTTGCTGG	chr1	156849808	156849981
1873AAP13O1_P02	E4	NTRK1	AAA0136650	NTRK1_var1_Exon10_2	CTTTCTGGCCCACAGTCCC	CTCATTGGCTGCCGGCTC	182	62	CTTTCTGGCCCACAGTCCCGGCCAGTGTGCAGCTGCACACGGCGGTGGAGATGCACCACTGGTGCATCCCCTTCTCTGTGGATGGGCAGCCGGCACCGTCTCTGCGCTGGCTCTTCAATGGCTCCGTGCTCAATGAGACCAGCTTCATCTTCACTGAGTTCCTGGAGCCGGCAGCCAATGAG	chr1	156843410	156843591
1873AAP13O1_P02	F4	EPHA2	AAA0136550	EPHA2_var1_Exon13_2	CTGTCTGGTTGATGCTGACACT	GCTACTCGGAGCCTCCTCAC	162	61	CTGTCTGGTTGATGCTGACACTGGCAGTACGGAAGCTGCGGCTGGTTACCAGGCCTGAGACGCCATTGCGGGCCTCCACGGTGAAGGTGTAGTTCATGTGGGGCTCCAGGTCGCTCACTGTCACACTGGTGCGGGTCAGTCYGTGAGGAGGCTCCGAGTAGC	chr1	16464348	16464509
1873AAP13O1_P02	G4	NTRK1	AAA0136663	NTRK1_var1_Exon17_1	TCAGGCTCCTGGGAGTTCTATC	CGCAGCGACCTGGCTA	161	61	TCAGGCTCCTGGGAGTTCTATCCTCCCAGCCTATCCCCTCTCCTTTTCTTGTTCACAGATCCYATGGACCTGATGCCAAGCTGCTGGCTGKTGGGGAGGATGTGGCTCCAGGYCCCCTGGGTCTGGGGCAGCTGCTGGCYGTGGCTAGCCAGGTCGCTGCG	chr1	156848856	156849016
1873AAP13O1_P02	H4	EPHA2	AAA0136558	EPHA2_var1_Exon15_4	TTGTAGTAGACACGGACGGAGAG	CCTGTTCACCAAGATTGACACCA	186	60	TTGTAGTAGACACGGACGGAGAGYAGYGCCACACAGGCACCGATATCCTGGAAGGCCAGGTAGAAGCCTTTGCGGGTGAGCGGCCCCACGGAGCGCTCCTCCACGTTCAGCTTCACGTGGCGTGCCTCGAAGTCGCTGCTGACGGTGATCTCATCGGGCGCAATGGTGTCAATCTTGGTGAACAGG	chr1	16475100	16475285
1873AAP13O1_P02	A5	NTRK2	AAA0136674	NTRK2_var1_Exon9_2	TGTTCCATAGGTTTGCCATCTGC	TTAAGACACAGCCAAACACAAGC	175	45	TGTTCCATAGGTTTGCCATCTGCAAATCTGGCCGCACCTAACCTCACTGTGGAGGAAGGAAAGTCTATCACATTATCCTGTAGTGTGGCAGGTGATCCGGTTCCTAATATGTATTGGGATGTTGGTAACCTGGTTTCCAAACATATGGTAAGGCTTGTGTTTGGCTGTGTCTTAA	chr9	87338478	87338652
1873AAP13O1_P02	B5	NTRK2	AAA0136689	NTRK2_var1_Exon19_1	CCTTCACCTCCACATGCTTCAAT	CTTACCTTCACTGCCACCAAGAT	189	45	CCTTCACCTCCACATGCTTCAATTCCAATTTCCATTCTGTCTTTGTTTTGCAGTTGTTCAGCACATCAAGCGACATAACATTGTTCTGAAAAGGGAGCTAGGCGAAGGAGCCTTTGGAAAAGTGTTCCTAGCTGAATGCTATAACCTCTGTCCTGAGCAGGACAAGATCTTGGTGGCAGTGAAGGTAAG	chr9	87549024	87549212
1873AAP13O1_P02	C5	NTRK1	AAA0136664	NTRK1_var1_Exon17_2	TGGGGAGGATGTGGCTCC	CTGCTCATGCCAAAATCACCAAT	180	63	TGGGGAGGATGTGGCTCCAGGYCCCCTGGGTCTGGGGCAGCTGCTGGCYGTGGCTAGCCAGGTCGCTGCGGGGATGGTGYACCTGGCGGGTCTGCATTTTGTGCACCGGGACCTGGCCACACGCAACTGTCTAGTGGGCCAGGGACTGGTGGTCAAGATTGGTGATTTTGGCATGAGCAG	chr1	156848947	156849126
1873AAP13O1_P02	D5	NTRK2	AAA0136693	NTRK2_var1_Exon21_2	AGCTTCATTCTCCATGTCCTTCC	GCAGTTCCTGGTGGCCAAATC	184	63	AGCTTCATTCTCCATGTCCTTCCCCAGGGCACACGGCCCTGATGCCGTGCTGATGGCTGAGGGCAACCCGCCCACGGAACTGACGCAGTCGCAGATGCTGCATATAGCCCAGCAGATCGCCGCGGGCATGGTCTACCTGGCGTCCCAGCACTTCGTGCACCGCGATTTGGCCACCAGGAACTGC	chr9	87570171	87570354
1873AAP13O1_P02	E5	NTRK2	AAA0136679	NTRK2_var1_Exon11_1	TCCCTATCAATGACACAGACATC	CCGTTATAGAACCACTGAAGCG	191	44	TCCCTATCAATGACACAGACATCTCGAGATGGGGAGAATTCTGAGCTTTCTGATGCTATTAACTCTCTCTTTTTCAATTTAGTTGCACCAACTATCACATTTCTCGAATCTCCAACCTCAGACCACCACTGGTGCATTCCATTCACTGTGAAAGGCAACCCMAAACCAGCGCTTCAGTGGTTCTATAACGG	chr9	87342487	87342677
1873AAP13O1_P02	F5	EPHA2	AAA0136561	EPHA2_var1_Exon16_1	gaCCAGCAGCCCCATTCTC	GGTCTGACTCCTGAAGACACC	173	61	gaCCAGCAGCCCCATTCTCACACCTCTCCCCACCCCGAAGGCTTACATACCCCTTTGCCATACGGGTGTGTGAGCCAGCCGAGCTCCCCTCCAGCTGCAGCAAAGTCCAGCAGTACCACTGAAAGGGAGAAGGGAGAGGGGGTGAGCCTGGGGGTGTCTTCAGGAGTCAGACC	chr1	16477341	16477513
1873AAP13O1_P02	G5	NTRK2	AAA0136680	NTRK2_var1_Exon11_2	TGCACCAACTATCACATTTCTCG	GTGGTACTCCGTGTGATTGGTAA	175	44	TGCACCAACTATCACATTTCTCGAATCTCCAACCTCAGACCACCACTGGTGCATTCCATTCACTGTGAAAGGCAACCCMAAACCAGCGCTTCAGTGGTTCTATAACGGGGCAATATTGAATGAGTCCAAATACATCTGTACTAAAATACATGTTACCAATCACACGGAGTACCAC	chr9	87342570	87342744
1873AAP13O1_P02	H5	NTRK2	AAA0136675	NTRK2_var1_Exon10_2	GAATGAAACAAGCCACACACAGG	TGCTATTAAAAACACATGCCAGTC	169	43	GAATGAAACAAGCCACACACAGGGCTCCTTAAGGATAACTAACATTTCATCCGATGACAGTGGGAAGCAGATCTCTTGTGTGGCGGAAAATCTTGTAGGAGAAGATCAAGATTCTGTCAACCTCACTGTGCATTGTACGTAATCAGACTGGCATGTGTTTTTAATAGCA	chr9	87339138	87339306
1873AAP13O1_P03	A1	ERBB3	AAA0136589	ERBB3_var1_Exon27_2	CGTCCAGTCTCTCTACACCCAAT	CTGGGAATGGTAGGCGCTAT	168	60	CGTCCAGTCTCTCTACACCCAATGCCACGGGGATGCCTGGCATCAGAGTCATCAGAGGGGCATGTAACAGGCTCTGAGGCTGAGCTCCAGGAGAAAGTGTCAATGTGTAGRAGCCGGWGCAGGAGCCGGAGCCCACGGCCACRCGGAGATAGCGCCTACCATTCCCAG	chr12	56494881	56495048
1873AAP13O1_P03	F2	EGFR	AAA0107133	EGFR_Exon15_2	GCAGGGACCAGACAACTGTATC	TGTTCTGTTCTCCTTCACTTTCCA	191	57	GCAGGGACCAGACAACTGTATCCAGTGTGCCCACTACATTGACGGCCCCCACTGCGTCAAGACCTGCCCGGCAGGAGTCATGGGAGAAAACAACACCCTGGTCTGGAAGTACGCAGACGCYGGCCATGTGTGCCACCTGTGCCATCCAAACTGCACCTACGGGTGAGTGGAAAGTGAAGGAGAACAGAACA	chr7	55232969	55233159
1873AAP13O1_P03	C1	EPHA2	AAA0136547	EPHA2_var1_Exon8_1	CCCACACTGTGTCACCACC	AACTGAAGCCCCTGAAGACATAC	182	59	CCCACACTGTGTCACCACCGCTGCCTCCTCAGGGCCCCTTGGCAGGGGGCCAACCTCACCTGCTCCGATCACCTTCTGCCGAGTGACACAGGATGGATGGATCTCGGTAGTGAACTTCAACACAGCCTGGTTGGGGTCCTCATATGTGTGGGGGTCCACGTATGTCTTCAGGGGCTTCAGTT	chr1	16459917	16460098
1873AAP13O1_P05	F2	EGFR	AAA0048895	EGFR_exon16_1	TGGGTTTTGGCATTTTCAATACACTT	AGTGGGAGACTAAAGTCAGACAG	174	31	TGGGTTTTGGCATTTTCAATACACTTACTTTGTATAAGAAATAGTTTGCCAAATATAGAAAGAGGGGATTTAGTCAAGATTTAAATTAAAAATGTTAGTGGTCATTTTTCTAATGTCTTTCTATTTTTTCCCAGGTCCTAATAAATCTTCACTGTCTGACTTTAGTCTCCCACT	chr7	55236082	55236255
1873AAP13O1_P03	E1	ERBB3	AAA0064056	ERBB3_var1_Exon13_1	CTGGAAGCAGTAACGAGGAAGAA	ACCTCCTCGGCTATAATTTCGAC	188	57	CTGGAAGCAGTAACGAGGAAGAATAATGAAGAGAGGGCTTGCTGGGAGTCCTCAGACTCCTCTCCTAACCCACCCCTTCCTTTCCAGTGGCAGAGGGCAAAGTGTGTGACCCACTGTGCTCCTCTGGGGGATGCTGGGGCCCAGGCCCTGGTCAGTGCTTGTCCTGTCGAAATTATAGCCGAGGAGGT	chr12	56487461	56487648
1873AAP13O1_P06	D5	IGF1R	AAA0136620	IGF1R_var1_Exon12_2	GGAGCAGATGACATTCCTGGG	CATATGCTGTCAATGGATGGAAGT	192	48	GGAGCAGATGACATTCCTGGGCCAGTGACCTGGGAGCCAAGGCCTGAAAACTCCATCTTTTTAAAGTGGCCGGAACCTGAGAATCCCAATGGATTGATTCTAATGTATGAAATAAAATACGGATCACAAGTTGAGGTAGGACTGGGGCAGTGGCCCGTGCCTGCATGTACTTCCATCCATTGACAGCATATG	chr15	99467107	99467298
1873AAP13O1_P06	F1	EGFR	AAA0003104	EGFR_Exon17_1	TTATAGTGTTACACCAGGGCTCC	GCTGGGCTCCCGCTCT	173	46	TTATAGTGTTACACCAGGGCTCCCCAGGCCTCTCACATATTGAAAYGTACTTGTCCATCTTTCTCCAGGCCAGGAAATGAGAGTCTCAAAGCCATGTTATTCTGCCTTTTTAAACTATCATCCTGTAATCAAAGTAATGATGGCAGCGTGTCCCAYCAGAGCGGGAGCCCAGC	chr7	55237932	55238104
1873AAP13O1_P05	H3	EGFR	AAA0100347	EGFR_Exon17_2	AGTCTCAAAGCCATGTTATTCTGC	GCATCCACCCCAACCCAG	165	49	AGTCTCAAAGCCATGTTATTCTGCCTTTTTAAACTATCATCCTGTAATCAAAGTAATGATGGCAGCGTGTCCCAYCAGAGCGGGAGCCCAGCTGCTCAGGAGTCATGCTTAGGATGGATCCCTTCTCTTCTGCCRTCAGAGTTTCAGCTGGGTTGGGGTGGATGC	chr7	55238013	55238177
1873AAP13O1_P05	F5	IGF1R	AAA0136622	IGF1R_var1_Exon13_1	CAGTGTGGTGAGTTTAGTTGGC	CAGAGAGAGATGTGGCCTGAAT	192	51	CAGTGTGGTGAGTTTAGTTGGCAGGCCCCAGATTYCTCCTGCATTCATGGGAAATTGACATGTATGTTTTATTTCCCCAGGATCAGCGAGAATGTGTGTCCAGACAGGAATACAGGAAGTATGGAGGGGCCAAGCTAAACCGGCTAAACCCGGGGAACTACACAGCCCGGATTCAGGCCACATCTCTCTCTG	chr15	99467674	99467865
1873AAP13O1_P03	B2	EPHA2	AAA0112153	EPHA2_var1_Exon4_1	CCCCTGCAGTTTGAGATGAGTAA	CCATTTCCTACCGGAAGTTCACC	186	59	CCCCTGCAGTTTGAGATGAGTAAAGGGCTTGAGTTCAGGTCCGGRCAGGCCTGGGGAGGGCAAGGGCACCCACCTCGTGGTTGGACAACTCCCAGTAGGGCCGCTCGCCATAGGTCATCACCTCCCACATGACAATGCCAAAGCTCCACACGTCGCTGGCAGAGGTGAACTTCCGGTAGGAAATGG	chr1	16458143	16458328
1873AAP13O1_P04	A3	IGF1R	AAA0136621	IGF1R_var1_Exon13_2	AGGAAGTATGGAGGGGCCAAG	GGACCACCCTGCTTTCAGTTTT	180	41	AGGAAGTATGGAGGGGCCAAGCTAAACCGGCTAAACCCGGGGAACTACACAGCCCGGATTCAGGCCACATCTCTCTCTGGGAATGGGTCGTGGACAGATCCTMMMMMMMMMNMMMMMMMMMMMMMMMMMMMMMMMMMMMMMMMMMMMNGAAACGTGGNAAAACTGAAAGCAGGGTGGTCC	chr15	99467787	99467966
1873AAP13O1_P03	D2	EPHA2	AAA0136560	EPHA2_var1_Exon15_5	CGTGGCGTGCCTCGAA	TCAAGTTTACTGTACGTGACTGC	189	57	CGTGGCGTGCCTCGAAGTCGCTGCTGACGGTGATCTCATCGGGCGCAATGGTGTCAATCTTGGTGAACAGGCGCTTCTGGAAGTTGGTGCCGTAGTCCAGGTCCGACTCGGCATAGTAGAGGTTGAAAGTCTCCTTGCAGGAGCTGGCGCCACCAGGGAAGCTGTTGCAGTCACGTACAGTAAACTTGA	chr1	16475215	16475403
1873AAP13O1_P03	E2	EPHA2	AAA0112171	EPHA2_var1_Exon14_2	CTGAGGTGCCCGGAAGAAG	TGAACTGATGTCCTTGTGCTCTG	173	58	CTGAGGTGCCCGGAAGAAGCCTTCCTCACACTCGCAGGAGGTGGCACCCTCAGGGGATGGCAGCGTGTGCTCAGGGCACTCCAAGCAGGGGCTCTCAGATGCCTCAAACTTAAAAAATCCAGGCGAGCAGGCTGGTGGACAYAGGACAGACAGAGCACAAGGACATCAGTTCA	chr1	16464795	16464967
1873AAP13O1_P03	G2	EGFR	AAA0003103	EGFR_Exon17_3	CTGCTCAGGAGTCATGCTTAGG	AGGGGTGGCAGAAAGGAAAAG	186	56	CTGCTCAGGAGTCATGCTTAGGATGGATCCCTTCTCTTCTGCCRTCAGAGTTTCAGCTGGGTTGGGGTGGATGCAGCCACCTCCATGCCTGGCCTTCTGCATCTGTGATCATCACGGCCTCCTYCTGCCACTGAGCCTCATGCCTTCACDTGTCTGTTCCCCCCRCTTTTCCTTTCTGCCACCCCT	chr7	55238104	55238289
1873AAP13O1_P02	F1	EGFR	AAA0100344	EGFR_Exon18_1	AAATCTCCAAAATATATGCCAAAGAAGT	AAATGCAGGAAAGCATCTTCACC	188	43	AAATCTCCAAAATATATGCCAAAGAAGTAGAATGAGAAAAATGTATATTTCTCTTTCACTTCCTACAGATGCACWGGGCCAGGTCTTGAAGGCTGTCCAACGAATGGGTAAGTGTTCACAGCTCTGTGTCACATGGACCTCGTCAAGAATGACCACACTGCTGTGGGTGAAGATGCTTTCCTGCATTT	chr7	55238800	55238987
1873AAP13O1_P03	H2	EPHA2	AAA0136546	EPHA2_var1_Exon8_2	ACCTGCTCCGATCACCTTCT	CTGAGCTGCCTGTGACCC	164	56	ACCTGCTCCGATCACCTTCTGCCGAGTGACACAGGATGGATGGATCTCGGTAGTGAACTTCAACACAGCCTGGTTGGGGTCCTCATATGTGTGGGGGTCCACGTATGTCTTCAGGGGCTTCAGTTGTTCTGGAAGGAGAAGGGGTGGGGTCACAGGCAGCTCAG	chr1	16459974	16460137
1873AAP13O1_P03	A3	NTRK1	AAA0136643	NTRK1_var1_Exon4_1	gcatgtgtatTGTGAGGGAGTAAGT	CACCCACAGTCCCCGTTTC	188	60	gcatgtgtatTGTGAGGGAGTAAGTGGGTGGGCATGGGAACTCAAGTGTGGGCCTGAGCCCTGTGACTCCCATCCGCTCTCCCCACAGCTACATCGAGAACCAGCAGCATCTGCAGCATCTGGAGCTCCGTGATCTGAGGGGCCTGGGGGAGCTGAGAAACCTGTGAGGGAAACGGGGACTGTGGGTG	chr1	156834058	156834245
1873AAP13O1_P03	B3	NTRK1	AAA0136657	NTRK1_var1_Exon14_2	CTGGCTCCAGAGGATGGG	CTGCCCTTGACCCAGCATAG	164	60	CTGGCTCCAGAGGATGGGCTGGCCATGTCCCTGCATTTCATGACATTGGGTGGCAGCTCCCTGTCCCCCACCGAGGGCAAAGGCTCTGGGCTCCAAGGCCACATCATCGAGAACCCACAATACTTCAGTGATGCCTGTGAGGGGCTATGCTGGGTCAAGGGCAG	chr1	156845323	156845486
1873AAP13O1_P03	C3	NTRK1	AAA0136645	NTRK1_var1_Exon6_1	CTCCCCTCCCTCATTCTGGTC	CACACACACACTTGGTGCTCTTG	191	59	CTCCCCTCCCTCATTCTGGTCAGAGTGAGGTCGGGTCACTCAAGGGGTCTGTCTTGCTGTGTCTCCACGCCCGCAGGAATCTCTCCTTCAACGCTCTGGAGTCTCTCTCCTGGAAAACTGTGCAGGGCCTCTCCTTACAGGAACTGTGAGTGGGGGCGCTTCCAGGGGCAAGAGCACCAAGTGTGTGTGTG	chr1	156836626	156836816
1873AAP13O1_P03	D3	NTRK1	AAA0136639	NTRK1_var1_Exon2_1	TCTGCCCTTGGACAAGAGACTAA	ATGGTGTCCCAGGACTTCACC	189	58	tctgcccttggacaagagactaagatacagggtgggggtgacttgccaagggtctcacaggctgtcaggaccagggctgtgggtctcctgatgcctagcttaagggagtctctctactTTTCAGGCCGCCCTCATCTGCCTGGCACCCTCTGTACCCCCGATCTTGACGGTGAAGTCCTGGGACACCAT	chr1	156811749	156811937
1873AAP13O1_P03	E3	NTRK1	AAA0136637	NTRK1_var1_Exon1_1	CAGAGTGCAGATGCCTGCTT	GGCACAGAGAGAGAGAACGAAAA	159	57	CAGAGTGCAGATGCCTGCTTCTGGGACTCAATGCACTGCACCCTGGTCATCTGCGGACTCAGCCTGAGCTTCCAGAGGGCCTAGGAGCAGTAAGGGAGTGAGTGGGCAACTCRGCGCATGAAGGAGGTACTCCTCATTTTCGTTCTCTCTCTCTGTGCC	chr1	156785505	156785663
1873AAP13O1_P03	F3	ERBB3	AAA0136577	ERBB3_var1_Exon13_2	CTCCTAACCCACCCCTTCCTTTC	ATCCTTGACTGGCTCCCCTTA	186	57	CTCCTAACCCACCCCTTCCTTTCCAGTGGCAGAGGGCAAAGTGTGTGACCCACTGTGCTCCTCTGGGGGATGCTGGGGCCCAGGCCCTGGTCAGTGCTTGTCCTGTCGAAATTATAGCCGAGGAGGTGTCTGTGTGACCCACTGCAACTTTCTGAATGGGTACAGTAAGGGGAGCCAGTCAAGGAT	chr12	56487522	56487707
1873AAP13O1_P02	D2	EGFR	AAA0107141	EGFR_Exon19_1	ATGCAGGGGCGTGTTGAG	GGCGCCTTCGCATGAAGAG	174	62	ATGCAGGGGCGTGTTGAGTGCCAAGGCCATGGAATCTGTCAGCAACCTCACCCTTCCTTGTTCCTCCACCTCATTCCAGGCCTAAGATCCCGTCCATCGCCACTGGGATGGTGGGGGCCCTCCTCTTGCTGCTGGTGGTGGCCCTGGGGATCGGCCTCTTCATGCGAAGGCGCC	chr7	55240597	55240770
1873AAP13O1_P03	H3	EPHA2	AAA0136555	EPHA2_var1_Exon15_6	CGACTCGGCATAGTAGAGGTTGA	GTGTGCAACGTGATGTCTGG	174	56	CGACTCGGCATAGTAGAGGTTGAAAGTCTCCTTGCAGGAGCTGGCGCCACCAGGGAAGCTGTTGCAGTCACGTACAGTAAACTTGAGCTCAATGAAGATACGCTCAGCCTCTCCTCGGTACACCCAGTTGGTGCGGAGCCAGTTGTCCTGGTCGCCAGACATCACGTTGCACAC	chr1	16475318	16475491
1873AAP13O1_P03	A4	NTRK1	AAA0136651	NTRK1_var1_Exon10_3	CTCAATGAGACCAGCTTCATCTT	GAACTCGAAAGGGTTGTCCATGA	192	60	CTCAATGAGACCAGCTTCATCTTCACTGAGTTCCTGGAGCCGGCAGCCAATGAGACCGTGCGGCACGGGTGTCTGCGCCTCAACCAGCCCACCCACGTCAACAACGGCAACTRCACRCTGCTGGCTGCCAACCCCTTCGGCCAGGCCTCCGCCTCCATCATGGCTGCCTTCATGGACAACCCTTTCGAGTTC	chr1	156843538	156843729
1873AAP13O1_P03	B4	NTRK2	AAA0136677	NTRK2_var1_Exon11_3	CAGTGGTTCTATAACGGGGCAAT	TGTTTCTCATCCTTCCCATACTCA	173	43	CAGTGGTTCTATAACGGGGCAATATTGAATGAGTCCAAATACATCTGTACTAAAATACATGTTACCAATCACACGGAGTACCACGGCTGCCTCCAGCTGGATAATCCCACTCACATGAACAATGGGGACTAYACTCTAATAGCSAAGAATGAGTATGGGAAGGATGAGAAACA	chr9	87342661	87342833
1873AAP13O1_P03	C4	NTRK1	AAA0136649	NTRK1_var1_Exon9_2	CCATCCCTGGGGCTGAC	CACCCTACATCCTCTTTTGAGGG	190	59	CCATCCCTGGGGCTGACCCTGGCCAATGTCACCAGTGACCTCAACAGGAAGAACGTGACGTGCTGGGCAGAGAACGATGTGGGCCGGGCAGAGGTCTCTGTTCAGGTCAACGTCTCCTGTGAGTCTCAGTGGCAGCTCCGGCACCCACCCCCTACTCATCTCTTCTTCCCTCAAAAGAGGATGTAGGGTG	chr1	156841430	156841619
1873AAP13O1_P03	D4	NTRK1	AAA0136648	NTRK1_var1_Exon9_1	CAGCCCCAAGCTGGCTAAAG	CAGGAGACGTTGACCTGAACAGA	189	58	CAGCCCCAAGCTGGCTAAAGCTCCTTCTTATTCCCCCCTCTCTTTCCTGATCTAGAAATCTGGGGGTCTGCCATCCCTGGGGCTGACCCTGGCCAATGTCACCAGTGACCTCAACAGGAAGAACGTGACGTGCTGGGCAGAGAACGATGTGGGCCGGGCAGAGGTCTCTGTTCAGGTCAACGTCTCCTG	chr1	156841360	156841548
1873AAP13O1_P03	E4	NTRK2	AAA0136690	NTRK2_var1_Exon19_2	TGAAAAGGGAGCTAGGCGAAG	CCTGCATTGGCCACCAAAATATAA	192	42	TGAAAAGGGAGCTAGGCGAAGGAGCCTTTGGAAAAGTGTTCCTAGCTGAATGCTATAACCTCTGTCCTGAGCAGGACAAGATCTTGGTGGCAGTGAAGGTAAGAGAACATTCCAGAATGTCTCATTAACCATGATCACACTTACRTGTGGAAATTTAACTCTATTTTATTATATTTTGGTGGCCAATGCAGG	chr9	87549110	87549301
1873AAP13O1_P03	F4	NTRK2	AAA0136692	NTRK2_var1_Exon20_2	GACAATGCACGCAAGGACTTC	TCCCTCCTGGAGCCCAC	190	57	GACAATGCACGCAAGGACTTCCACCGTGAGGCCGAGCTCCTGACCAACCTCCAGCATGAGCACATMGTCAAGTTCTATGGCGTCTGCGTGGAGGGCGACCCCCTCATCATGGTCTTTGAGTACATGAAGCATGGGGACCTCAACAAGTTCCTCAGGTACAGTGAGGCRGGGAGGTGGGCTCCAGGAGGGA	chr9	87563395	87563584
1873AAP13O1_P03	G4	ERBB3	AAA0064038	ERBB3_var1_Exon14_1	GTTGTGAGATCGGAGCATGAAGG	CCTTGGAGATCCTGGTGCTACT	189	57	GTTGTGAGATCGGAGCATGAAGGTCAGGACTTGGAAGTGACCCCCCCCTCCCTTTATTCCCCACTACAGGGAGCCTCGAGAATTTGCCCATGAGGCCGAATGCTTCTCCTGCCACCCGGAATGCCAACCCATGGAGGGCACTGCCACATGCAATGGCTCGGTATACTAGTAGCACCAGGATCTCCAAGG	chr12	56487814	56488002
1873AAP13O1_P03	H4	ERBB3	AAA0136564	ERBB3_var1_Exon3_4	GTCAGTTCCCGATGGTTCCTTCT	GGGCCCTCTATTGCTTAGGGA	163	56	GTCAGTTCCCGATGGTTCCTTCTGGCCTCACCCCTCAGCCAGCCCAAGACTGGTACCTCCTTGATGATGACCCAAGACTGCTCACTCTAAGTGCCTCTTCCAAGGTGCCTGTCACCTTGGCCGCTGTCTAAAGGTCCATTGCTCCCTAAGCAATAGAGGGCCC	chr12	56478966	56479128
1873AAP13O1_P03	A5	NTRK2	AAA0136672	NTRK2_var1_Exon8_1	ACAAGCACTAATGTAGCTAAAATGGAA	TCAGGCAGTACAAATCCTGAGTG	169	43	ACAAGCACTAATGTAGCTAAAATGGAAAAAGGAACTTGATCTGTTGTCATTTTTGTTCCCTGTAGGATCCTGGTGGGCAATCCATTTACATGCTCCTGTGACATTATGTGGATCAAGACTCTCCAAGAGGCTAAATCCAGTCCAGACACTCAGGATTTGTACTGCCTGA	chr9	87325487	87325655
1873AAP13O1_P03	B5	NTRK2	AAA0136695	NTRK2_var1_Exon21_3	CCGCGGGCATGGTCTAC	GGGTCTCTGATCTGCACAGCTA	170	60	CCGCGGGCATGGTCTACCTGGCGTCCCAGCACTTCGTGCACCGCGATTTGGCCACCAGGAACTGCCTGGTCGGGGAGAACTTGCTGGTGAAAATCGGGGACTTTGGGATGTCCCGGGACGTGTACAGCACTGACTRCTACAGGGTGAGTAGCTGTGCAGATCAGAGACCC	chr9	87570290	87570459
1873AAP13O1_P03	C5	NTRK2	AAA0136683	NTRK2_var1_Exon14_1	ATAACCACCCTCCCTTCCTTTC	AGCCAAAAATGATCCACATAAGAAGC	176	43	ATAACCACCCTCCCTTCCTTTCTCTAGGTCTATGCTGTGGTGGTGATTGCGTCTGTGGTGGGATTTTGCCTTTTGGTAATGCTGTTTCTGCTTAAGTTGGCAAGACACTCCAAGTTTGGCATGAAAGGTAAGAAGGGTTGTGTTTATTTAGCTTCTTATGTGGATCATTTTTGGCT	chr9	87366874	87367049
1873AAP13O1_P03	D5	NTRK1	AAA0136654	NTRK1_var1_Exon11_1	CCATGAAGGAATGAGTCCCAGAG	CCAGAGACCAGGCAGAACCT	170	59	CCATGAAGGAATGAGTCCCAGAGTAGGCAGGGGACTCactgctttcctcctccctctgactgctttctctcctccctctgactgctttctctcctccctcCTGCTGCAGTCTCCTTCTCGCCGGTGGGTGAGTAGCCCAAGGTGGAGGGCAGGTTCTGCCTGGTCTCTGG	chr1	156844066	156844235
1873AAP13O1_P03	E5	NTRK2	AAA0136698	NTRK2_var1_Exon23_2	GCCCCCAGGAGGTGTATGA	CTGAGGAGTACGTTGGGAAGGAT	179	58	GCCCCCAGGAGGTGTATGAGCTGATGCTGGGGTGCTGGCAGCGAGAGCCCCACATGAGGAAGAACATCAAGGGCATCCATACCCTCCTTCAGAACTTGGCCAAGGCATCTCCGGTCTACCTGGACATTCTAGGCTAGGGCCCTTTTCCCCAGACCGATCCTTCCCAACGTACTCCTCAG	chr9	87636216	87636394
1873AAP13O1_P03	F5	NTRK2	AAA0136697	NTRK2_var1_Exon22_1	CAGCTCCCTTCCACACCTG	GCCATAGGTGAAAATCTCCCACA	190	57	CAGCTCCCTTCCACACCTGGTTTCGGGGTGACTGATGCCTCCCTGTTGATCCCTTTCTCCCCAGGTCGGTGGCCACACAATGCTGCCCATTCGCTGGATGCCTCCAGAGAGCATCATGTACAGGAAATTCACGACGGAAAGCGACGTCTGGAGCCTGGGGGTCGTGTTGTGGGAGATTTTCACCTATGGC	chr9	87635057	87635246
1873AAP13O1_P06	G3	IGF1R	AAA0136623	IGF1R_var1_Exon14_1	ACCTGGTGATATTTTATCATTTCCTCCT	ACTTTGCACATCACTGACCTCTT	160	46	ACCTGGTGATATTTTATCATTTCCTCCTCTTTGCTGCAGCAGGATATGAAAACTTCATCCATCTGATCATCGCTCTGCCCGTCGCTGTCCTGTTGATCGTGGGAGGGTTGGTGATTATGCTGTACGTCTTCCATAGAAAGAGGTCAGTGATGTGCAAAGT	chr15	99472748	99472907
1873AAP13O1_P03	H5	NTRK2	AAA0136671	NTRK2_var1_Exon8_2	TGCTCCTGTGACATTATGTGGAT	CGCACCAAGGCAATGAGAATAA	192	41	TGCTCCTGTGACATTATGTGGATCAAGACTCTCCAAGAGGCTAAATCCAGTCCAGACACTCAGGATTTGTACTGCCTGAATGAAAGCAGCAAGAATATTCCCCTGGCAAACCTGCAGATACCCAATTGTGGTAATTTATTTTTAAATCAATGTGTTCTAGTTGCTATTAATTATTCTCATTGCCTTGGTGCG	chr9	87325577	87325768
1873AAP13O1_P04	A1	ERBB3	AAA0136590	ERBB3_var1_Exon27_3	AGGAGCCGGAGCCCAC	TCGAGGAAAAATTGAGGAAAGCC	186	56	AGGAGCCGGAGCCCACGGCCACRCGGAGATAGCGCCTACCATTCCCAGCGCCACAGTCTGCTGACTCCTGTTACCCCACTCTCCCCACCCGGGTTAGAGGAAGAGGATGTCAACGGTTATGTCATGCCAGATACACACCTCAAAGGTGCCTGACTCTTCCTMGGGCTTTCCTCAATTTTTCCTCGA	chr12	56495001	56495186
1873AAP13O1_P01	D2	EGFR	AAA0071205	EGFR_Exon19_2	ACCTCATTCCAGGCCTAAGATCC	GCTCCTGAGCCCACCCA	185	65	ACCTCATTCCAGGCCTAAGATCCCGTCCATCGCCACTGGGATGGTGGGGGCCCTCCTCTTGCTGCTGGTGGTGGCCCTGGGGATCGGCCTCTTCATGCGAAGGCGCCACATCRTTCGGAAGCGCACGCTGCGGAGGCTGCTGCAGGAGAGGGAGGTGAGTGCCAGTCCTGGGTGGGCTCAGGAGC	chr7	55240664	55240848
1873AAP13O1_P04	C1	ERBB3	AAA0064037	ERBB3_var1_Exon3_3	CCAGGTCTACGATGGGAAGTTTG	CACTTAGAGTGAGCAGTCTTGGG	191	55	CCAGGTCTACGATGGGAAGTTTGCCATCTTCGTCATGTTGAACTATAACACCAACTCCAGCCACGCTCTGCGCCAGCTCCGCTTGACTCAGCTCACCGGTCAGTTCCCGATGGTTCCTTCTGGCCTCACCCCTCAGCCAGCCCAAGACTGGTACCTCCTTGATGATGACCCAAGACTGCTCACTCTAAGTG	chr12	56478868	56479058
1873AAP13O1_P04	D1	ERBB3	AAA0064046	ERBB3_var1_Exon6_1	AGTGGCCTCAGAATTCAGTCCTA	ACATACAAAGCAGTCTGTGTCCT	184	55	AGTGGCCTCAGAATTCAGTCCTAGGAGCCCTAACAGCCATGCTTTCTCTCCTTCCATAGTGACCAAGACCATCTGTGCTCCTCAGTGTAATGGTCACTGCTTTGGGCCCAACCCCAACCAGTGCTGCCATGATGAGTGTGCCGGGGGCTGCTCAGGCCCTCAGGACACAGACTGCTTTGTATGT	chr12	56481520	56481703
1873AAP13O1_P04	E1	ERBB3	AAA0136568	ERBB3_var1_Exon6_2	ATAGTGACCAAGACCATCTGTGC	CAAAGGCCACATCCCAATTTCAG	173	54	ATAGTGACCAAGACCATCTGTGCTCCTCAGTGTAATGGTCACTGCTTTGGGCCCAACCCCAACCAGTGCTGCCATGATGAGTGTGCCGGGGGCTGCTCAGGCCCTCAGGACACAGACTGCTTTGTATGTACCCTTTCCATTGCCTGGGTTCTGAAATTGGGATGTGGCCTTTG	chr12	56481575	56481747
1873AAP13O1_P06	F2	IGF1R	AAA0136624	IGF1R_var1_Exon14_2	TTCATCCATCTGATCATCGCTCT	TCACCTTCACTCACATTCAAATCA	161	47	TTCATCCATCTGATCATCGCTCTGCCCGTCGCTGTCCTGTTGATCGTGGGAGGGTTGGTGATTATGCTGTACGTCTTCCATAGAAAGAGGTCAGTGATGTGCAAAGTTATGACACTTTCTGTGGCTGAGTGGTTTGATGATTTGAATGTGAGTGAAGGTGA	chr15	99472801	99472961
1873AAP13O1_P06	H3	IGF1R	AAA0136625	IGF1R_var1_Exon15_1	ACCGTGTGAGAGAGGATAAATGA	CCGGACTCTTACCATCAGCAG	188	45	ACCGTGTGAGAGAGGATAAATGAAACTGTTGTAGCGAAGATGAAAGTATATACAGGAATGTATGGAGGTGGGGTTTTGTTAACGTGAATTTAATCTTTTTGACAGAAATAACAGCAGGCTGGGGAATGGAGTGCTGTATGCCTCTGTGAACCCGGAGTACTTCAGCGCTGCTGATGGTAAGAGTCCGG	chr15	99473359	99473546
1873AAP13O1_P04	F1	IGF1R	AAA0040381	IGF1R_var1_Exon15_2	GAGTGCTGTATGCCTCTGTGAAC	GACAGATCCAAGGCCAAAGGTAG	177	39	GAGTGCTGTATGCCTCTGTGAACCCGGAGTACTTCAGCGCTGCTGATGGTAAGAGTCCGGGCCACCAGCACTGCRRRRRRRRRRRRRRRRRRRRRRRRRRRRRRRRRRRRRRRRRRRRRRTTTGGGAAAGGAAGGAGGTTTGCATTATTTTGAGCTACCTTTGGCCTTGGATCTGTC	chr15	99473487	99473663
1873AAP13O1_P05	F1	IGF1R	AAA0040369	IGF1R_var1_Exon16_1	ACGTTCTGTCTAAGGGCTTGTTT	TCAGGTTCATCTTTCACCACACC	180	51	ACGTTCTGTCTAAGGGCTTGTTTCTGTACCTGCTTTAATTACGGTTTCTTCTCCAGTGTACGTTCCTGATGAGTGGGAGGTGGCTCGGGAGAAGATCACCATGAGCCGGGAACTTGGGCAGGGGTCGTTTGGGATGGTCTATGAAGGAGTTGCCAAGGGTGTGGTGAAAGATGAACCTGA	chr15	99477997	99478176
1873AAP13O1_P04	B2	NTRK1	AAA0019603	NTRK1_var1_Exon13_1	CTGGATCTAACTACCCCTGTCCC	AAACAAAGCCAGGAGAACAGACA	186	56	CTGGATCTAACTACCCCTGTCCCCCACCAGGTCTCGGTGGCTGTGGGCCTGGCCGTCTTTGCCTGCCTCTTCCTTTCTACGCTGCTCCTTGTGCTCAACAAATGTGGACRGAGAAACAAGTTTGGGATCAACCGTGAGTCGGGGCTGCAGAGGGCTGTCTGTCTGTCTGTTCTCCTGGCTTTGTTT	chr1	156844668	156844853
1873AAP13O1_P04	C2	ERBB3	AAA0136563	ERBB3_var1_Exon2_2	GGACTCTGAATGGCCTGAGTGT	GGGAGAATAAAGAGGAGCAGGT	191	55	GGACTCTGAATGGCCTGAGTGTGACCGGCGATGCTGAGAACCAATACCAGACACTGTACAAGCTCTACGAGAGGTGTGAGGTGGTGATGGGGAACCTTGAGATTGTGCTCACGGGACACAATGCCGACCTCTCCTTCCTGCAGGTTAGTGWGCCCACCCTCCTTCCTCAACCTGCTCCTCTTTATTCTCCC	chr12	56477544	56477734
1873AAP13O1_P04	D2	ERBB3	AAA0136584	ERBB3_var1_Exon21_2	ACATGGTATGGTGCATAGAAACCT	TCCCTATCCCCATGCTTCACTC	192	55	ACATGGTATGGTGCATAGAAACCTGGCTGCCCGAAACGTGCTACTCAAGTCACCCAGTCAGGTTCAGGTGGCAGATTTTGGTGTGGCTGACCTGCTGCCTCCTGATGATAAGCAGCTGCTATACAGTGAGGCCAAGGTGAGGAGACACAAASGGTAAGGAGGCGGGGGTGGAGTGAAGCATGGGGATAGGGA	chr12	56491589	56491780
1873AAP13O1_P04	E2	ERBB3	AAA0136575	ERBB3_var1_Exon12_2	GCTTCCGATCCCTGAAGGAAAT	CCCTATTCTCACCACCTAGCAGA	192	54	GCTTCCGATCCCTGAAGGAAATYAGTGCTGGGCGTATCTATATAAGTGCCAATAGGCAGCTCTGCTACCACCACTCTTTGAACTGGACCAAGGTGCTTCGGGGGCCTACGGAAGAGCGACTAGACATCAAGCATAATCGGCCGCGCAGAGACTGCGGTGAGGGAAAGGGTCTGCTAGGTGGTGAGAATAGGG	chr12	56487179	56487370
1873AAP13O1_P04	F2	ERBB3	AAA0136573	ERBB3_var1_Exon9_2	CCCCACTGAACCTCTCTTACATT	CTAAGGAGGGAAGGCAGGATCTC	176	54	CCCCACTGAACCTCTCTTACATTTGCAGCCTGTGAGGGAACAGGCTCTGGGAGCCGCTTCCAGACTGTGGACTCGAGCAACATTGATGGATTTGTGAACTGCACCAAGATCCTGGGCAACCTGGACTTTCTGATCACCGGCCTCAATGGGTTAGAGATCCTGCCTTCCCTCCTTAG	chr12	56482504	56482679
1873AAP13O1_P05	A5	IGF1R	AAA0136627	IGF1R_var1_Exon16_2	CGGTTTCTTCTCCAGTGTACGTT	CGGCCTCGTTCACTGTTTTAATG	174	53	CGGTTTCTTCTCCAGTGTACGTTCCTGATGAGTGGGAGGTGGCTCGGGAGAAGATCACCATGAGCCGGGAACTTGGGCAGGGGTCGTTTGGGATGGTCTATGAAGGAGTTGCCAAGGGTGTGGTGAAAGATGAACCTGAAACRAGAGTGGCCATTAAAACAGTGAACGAGGCCG	chr15	99478038	99478211
1873AAP13O1_P04	H2	ERBB3	AAA0064041	ERBB3_var1_Exon2_1	GTGATCTTTGGGGATGGCAGAT	CACAATCTCAAGGTTCCCCATCA	191	53	GTGATCTTTGGGGATGGCAGATGGGCTGAKAATTTGTGTCCAGCCCTCAGCCACTCTTCCCTCTGCTTTGAACAGTGTGTCCTGGGACTCTGAATGGCCTGAGTGTGACCGGCGATGCTGAGAACCAATACCAGACACTGTACAAGCTCTACGAGAGGTGTGAGGTGGTGATGGGGAACCTTGAGATTGTG	chr12	56477460	56477650
1873AAP13O1_P01	G5	IGF1R	AAA0136626	IGF1R_var1_Exon16_3	GGTGTGGTGAAAGATGAACCTGA	TTGTGTGATACCCTCTCCCTGTG	185	45	GGTGTGGTGAAAGATGAACCTGAAACRAGAGTGGCCATTAAAACAGTGAACGAGGCCGCAAGCATGCGTGARAGGATTGAGTTTCTCAACGAAGCTTCTGTGATGAAGGAGTTCAATTGTCACCATGTGGTAAGAGAAAGTTCCTGAAAAGYCAAAATGCAGCACAGGGAGAGGGTATCACACAA	chr15	99478154	99478338
1873AAP13O1_P04	B3	EPHA2	AAA0112179	EPHA2_var1_Exon15_7	GAGCTCAATGAAGATACGCTCA	CACCTGCCCACACTAACCTG	177	55	GAGCTCAATGAAGATACGCTCAGCCTCTCCTCGGTACACCCAGTTGGTGCGGAGCCAGTTGTCCTGGTCGCCAGACATCACGTTGCACACGGAGTACATGTAGATCGGCATGTCATTCATGATGTTCTGCATCAGGTCCCACTGTGGGGGGAAGATACAGGTTAGTGTGGGCAGGTG	chr1	16475402	16475578
1873AAP13O1_P04	C3	ERBB3	AAA0136578	ERBB3_var1_Exon15_2	CAGGGCTCTGATACTTGTGCT	TGACCCCCTCTCCTTATTATCCC	190	55	CAGGGCTCTGATACTTGTGCTCAATGTGCCCATTTTCGAGATGGGCCCCACTGTGTGAGCAGCTGCCCCCATGGAGTCCTAGGTGCCAAGGGCCCAATCTACAAGTACCCAGATGTTCAGAATGAATGTCGGCCCTGCCATGAGAACTGCACCCAGGGGTCAGTGATGGGATAATAAGGAGAGGGGGTCA	chr12	56488183	56488372
1873AAP13O1_P04	D3	ERBB3	AAA0136594	ERBB3_var1_Exon28_4	CTGGGCAGCACACAGAGTT	GCTCTCATCTCTTCATACCCTTGC	179	55	CTGGGCAGCACACAGAGTTGCCCACTCCACCCTGTACCCATCATGCCCACTGCAGGCACAACTCCAGATGAAGACTATGAATATATGAATCGGCAACGAGATGGAGGTGGTCCTGGGGGTGATTATGCAGCCATGGGGGCCTGCCCAGCATCTGAGCAAGGGTATGAAGAGATGAGAGC	chr12	56495513	56495691
1873AAP13O1_P04	H1	IGF1R	AAA0040437	IGF1R_var1_Exon17_1	CAGAGACAGTTCCAGACAACACA	CCTCAGAGACCGGAGATAACTTT	178	54	CAGAGACAGTTCCAGACAACACAGGCATCAGCAAGGGCCACCTGACCCTCTGAGTCTTTCTCTTTTTGATTCCTCCCAGGTGCGATTGCTGGGTGTGGTGTCCCAAGGCCAGCCAACACTGGTCATCATGGAACTGATGACACGGGGCGATCTCAAAAGTTATCTCCGGTCTCTGAGG	chr15	99478466	99478643
1873AAP13O1_P04	F3	ERBB3	AAA0136579	ERBB3_var1_Exon15_1	TTGCTGGGAGGTATGGAATTGAC	GGTACTTGTAGATTGGGCCCTTG	170	54	TTGCTGGGAGGTATGGAATTGACCTTGGGATCTGATTCTTCCTGACCTTCTCTCTTCCACTCAGGGCTCTGATACTTGTGCTCAATGTGCCCATTTTCGAGATGGGCCCCACTGTGTGAGCAGCTGCCCCCATGGAGTCCTAGGTGCCAAGGGCCCAATCTACAAGTACC	chr12	56488122	56488291
1873AAP13O1_P04	G1	IGF1R	AAA0040392	IGF1R_var1_Exon17_2	CTGGGTGTGGTGTCCCAA	TTAAAGACACAGCATTTCCTTGC	192	36	CTGGGTGTGGTGTCCCAAGGCCAGCCAACACTGGTCATCATGGAACTGATGACACGGGGCGATCTCAAAAGTTATCTCCGGTCTCTGAGGCCAGAAATGGAGGTCAGTTTTCATYYYYYYYNNNNNNNNNNNNNNNNNNNNNNNNNNNNNNNNNNNNNNYNNNNNNNNTGCAAGGAAATGCTGTGTCTTTAA	chr15	99478554	99478745
1873AAP13O1_P04	H3	ERBB3	AAA0136567	ERBB3_var1_Exon5_1	AACAAGCCTTTCTTAGCCCTGAT	GCGTATGAGTGAAGTTTTTGGAGG	159	53	AACAAGCCTTTCTTAGCCCTGATGGCCSCTTGTGTTGCCTTCCTTCCCAACCAGGTCCCCCCTGTCATGAGGTTTGCAAGGGGCGATGCTGGGGTCCTGGATCAGAAGACTGCCAGACATGTGGGTTTGAAATTCCCTCCAAAAACTTCACTCATACGC	chr12	56481307	56481465
1873AAP13O1_P03	F1	IGF1R	AAA0040456	IGF1R_var1_Exon18_1	TGCAAACCTCGAAAGAAATTGGC	TCTCTGTGGACGAACTTATTGGC	183	42	TGCAAACCTCGAAAGAAATTGGCATGGAAAAAAAAAATCCAAAATTCTCATGTGAATTTTTTTAAATCTCCAACAGAATAATCCAGTCCTAGCACCTCCAAGCCTGAGCAAGATGATTCAGATGGCCGGAGAGATTGCAGACGGCATGGCATACCTCAACGCCAATAAGTTCGTCCACAGAGA	chr15	99482354	99482536
1873AAP13O1_P04	B4	NTRK2	AAA0136667	NTRK2_var1_Exon4_2	GGTTGTGGGCTTCTGGAGG	GGGCAAGGAGAAAAAGGAGGAAA	189	56	GGTTGTGGGCTTCTGGAGGGCCGCTTTCGCCTGTCCCACGTCCTGCAAATGCAGTGCCTCTCGGATCTGGTGCAGCGACCCTTCTCCTGGCATCGTGGCATTTCCGAGATTGGAGCCTAACAGTGTAGATCCTGAGAACATCACCGAAATGTGAGTTCCTGGAGCTTTTCCTCCTTTTTCTCCTTGCCC	chr9	87285726	87285914
1873AAP13O1_P06	B4	IGF1R	AAA0136628	IGF1R_var1_Exon18_2	AAGATGATTCAGATGGCCGGAG	GCCAACAAAGTCCTCAAAACACC	192	49	AAGATGATTCAGATGGCCGGAGAGATTGCAGACGGCATGGCATACCTCAACGCCAATAAGTTCGTCCACAGAGACCTTGCTGCCCGGAATTGCATGGTAGCCGAAGATTTCACAGTCAAAATCGGAGGTGTGTCCTTAGCTTTCCAGGTCTGGGCAAGAACTAAACTCAGGTGTTTTGAGGACTTTGTTGGC	chr15	99482463	99482654
1873AAP13O1_P04	D4	IGF1R	AAA0136629	IGF1R_var1_Exon19_1	AATGAGTGTAGGGTCCTCTGCTG	CCTTGAGGGACTCAGGAGACAT	178	55	AATGAGTGTAGGGTCCTCTGCTGTGACAGCAGTGGTGCCTGCTCCAGCGTGTGACTCTGCGCCCTCTCTTCCCTTACAGATTTTGGTATGACGCGAGATATCTATGAGACAGACTATTACCGGAAAGGAGGGAAAGGGCTGCTGCCCGTGCGCTGGATGTCTCCTGAGTCCCTCAAGG	chr15	99486073	99486250
1873AAP13O1_P04	E4	NTRK1	AAA0136662	NTRK1_var1_Exon17_3	GGCGGGTCTGCATTTTGTG	GGATCCAGGGTGTCTACAGTTTG	184	55	GGCGGGTCTGCATTTTGTGCACCGGGACCTGGCCACACGCAACTGTCTAGTGGGCCAGGGACTGGTGGTCAAGATTGGTGATTTTGGCATGAGCAGGKATATCTACAGCACCGACTATTACCGTGTAAGGGTCCTTTGTCCCCAACGCCTTCCCCTGCATCCAAACTGTAGACACCCTGGATCC	chr1	156849031	156849214
1873AAP13O1_P04	F4	ERBB3	AAA0136585	ERBB3_var1_Exon23_1	CCTTCACTTCATGCCCATGTCTA	GATCTGGGGCTGTGCCAAC	175	54	CCTTCACTTCATGCCCATGTCTACTATTTTGCCAGTGACTAGTCCATGTCTTCCTGCAACAGGTGTGACAGTTTGGGAGTTGATGACCTTCGGGGCAGAGCCCTATGCAGGGCTACGATTGGCTGAAGTACCAGACCTGCTAGAGAAGGGGGAGCGGTTGGCACAGCCCCAGATC	chr12	56492481	56492655
1873AAP13O1_P04	G4	NTRK1	AAA0136655	NTRK1_var1_Exon12_1	GGAGGCTACAGTGTGTGTCAAG	TCTGACCAGAAATGACATGCAGA	191	54	GGAGGCTACAGTGTGTGTCAAGGCTCACCCCTCCTGCCCTGTGTCCCTACAGACACTAACAGCACATCTGGAGACCCGGTGGAGAAGAAGGACGAAACACCTTTTGGGGTGAGATAGGAAGTAGAAGCTTGTGCAGACTTTGGGACCGGGAGGCTGGGTAGAGGCTCATCTGCATGTCATTTCTGGTCAGA	chr1	156844311	156844501
1873AAP13O1_P04	H4	ERBB3	AAA0136586	ERBB3_var1_Exon23_2	AGTTTGGGAGTTGATGACCTTCG	gagaaaaTGGTTGGGCTCAGCAG	172	53	AGTTTGGGAGTTGATGACCTTCGGGGCAGAGCCCTATGCAGGGCTACGATTGGCTGAAGTACCAGACCTGCTAGAGAAGGGGGAGCGGTTGGCACAGCCCCAGATCTGCACAATTGATGTCTACATGGTGATGGTCAAGTGTGAGTTACCTGCTGAGCCCAACCAttttctc	chr12	56492550	56492721
1873AAP13O1_P04	A5	NTRK1	AAA0136638	NTRK1_var1_Exon2_2	AGGGAGTCTCTCTACTTTTCAGG	AATGATCCAAATGGCTGGTGAGA	178	56	agggagtctctctactTTTCAGGCCGCCCTCATCTGCCTGGCACCCTCTGTACCCCCGATCTTGACGGTGAAGTCCTGGGACACCATGCAGTTGCGGGCTGCTAGATCTCGGTGCACAAACTTGTTGGCAGCAAGGTAGGCCATGCCGTCTGCAATCTCACCAGCCATTTGGATCATT	chr1	156811851	156812028
1873AAP13O1_P04	B5	NTRK2	AAA0136673	NTRK2_var1_Exon9_1	TGCTTTTATTTTGATACTGCATTTAACTATT	AAACCAGGTTACCAACATCCCAA	192	41	TGCTTTTATTTTGATACTGCATTTAACTATTTGCATATGCCTCTGTTTACTTTTCTTGTTCCATAGGTTTGCCATCTGCAAATCTGGCCGCACCTAACCTCACTGTGGAGGAAGGAAAGTCTATCACATTATCCTGTAGTGTGGCAGGTGATCCGGTTCCTAATATGTATTGGGATGTTGGTAACCTGGTTT	chr9	87338422	87338613
1873AAP13O1_P04	C5	NTRK2	AAA0136699	NTRK2_var1_Exon23_1	CTTCGATGTGCATTGCTTTTCCT	GATGCCCTTGATGTTCTTCCTCA	181	56	CTTCGATGTGCATTGCTTTTCCTCCTGTCTCATCCTATCTTTGATCTCCATCCAGGTGATAGAGTGTATCACTCAGGGCCGAGTCCTGCAGCGACCCCGCACGTGCCCCCAGGAGGTGTATGAGCTGATGCTGGGGTGCTGGCAGCGAGAGCCCCACATGAGGAAGAACATCAAGGGCATC	chr9	87636112	87636292
1873AAP13O1_P04	D5	NTRK2	AAA0136676	NTRK2_var1_Exon10_1	AGTTAGGGGAAGAAACCCCAAAT	CAAGATTTTCCGCCACACAAGAG	176	40	AGTTAGGGGAAGAAACCCCAAATCTTGTCACTTTGGGATCAATCCTAATCAAGGTTATTTTTGTCTGTTAATTCATTTGTAGAATGAAACAAGCCACACACAGGGCTCCTTAAGGATAACTAACATTTCATCCGATGACAGTGGGAAGCAGATCTCTTGTGTGGCGGAAAATCTTG	chr9	87339057	87339232
1873AAP13O1_P04	E5	NTRK2	AAA0136669	NTRK2_var1_Exon6_1	ATTTTCCTGTTGTCTGCTCTGGT	TAAAATGGGTCCTGGGAAGCAAA	192	40	ATTTTCCTGTTGTCTGCTCTGGTCAGGCAGGCATTCACTGGTTCGTTCTAATGTGCATGAAATTATGTGTTTTCACAGGACAATTGTGGATTCTGGATTAAAATTTGTGGCTCATAAAGCATTTCTGAAAAACAGCAACCTGCAGCACATGTAAGTAGAGATTGATTCTTTTGCTTCCCAGGACCCATTTTA	chr9	87317185	87317376
1873AAP13O1_P05	E2	IGF1R	AAA0040425	IGF1R_var1_Exon19_2	GCCCTCTCTTCCCTTACAGATTT	GCTGGCAATGCAGTAAAGGTTC	177	52	GCCCTCTCTTCCCTTACAGATTTTGGTATGACGCGAGATATCTATGAGACAGACTATTACCGGAAAGGAGGGAAAGGGCTGCTGCCCGTGCGCTGGATGTCTCCTGAGTCCCTCAAGGATGGAGTCTTCACCACTTACTCGGACGTCTGGTATGAGAACCTTTACTGCATTGCCAGC	chr15	99486133	99486309
1873AAP13O1_P04	G5	NTRK2	AAA0136696	NTRK2_var1_Exon22_2	CACACAATGCTGCCCATTCG	TCTTGGCCAGACCCATTGC	173	54	CACACAATGCTGCCCATTCGCTGGATGCCTCCAGAGAGCATCATGTACAGGAAATTCACGACGGAAAGCGACGTCTGGAGCCTGGGGGTCGTGTTGTGGGAGATTTTCACCTATGGCAAACAGCCCTGGTACCAGCTGTCAAACAATGAGGTGTGCAATGGGTCTGGCCAAGA	chr9	87635130	87635302
1873AAP13O1_P04	H5	NTRK2	AAA0136685	NTRK2_var1_Exon16_1	CACCTCCGGTTTCTACTTCTCTT	AGAGGGTCTAAGCATTTTCATCCG	184	35	CACCTCCGGTTTCTACTTCTCTTTCGAAGTTTATTTTATGTTTTGTTGTGGTTTTCAGATTTCTCATGGTTTGGATTTGGGAAAGTAAAATCAAGACAAGGTGTTGGTAAGTAGTTAACTCACTCCTTCTTTGGATAAGTAATGAGTCTATGTTTTTATTCGGATGAAAATGCTTAGACCCTCT	chr9	87475897	87476080
1873AAP13O1_P06	D4	IGF1R	AAA0136598	IGF1R_var1_Exon2_1	TGAAAACCAACTGTATTATTGTTTGGAA	TCCTCGGCCTTGGAGATGAG	198	48	TGAAAACCAACTGTATTATTGTTTGGAAAATAGTTTAAAAATTATTTCCTTCTAACTGAGACGTTTACCCTCTTGTCTCCCTTCAGTCTGCGGGCCAGGCATCGACATCCGCAACGACTATCAGCAGCTGAAGCGCCTGGAGAACTGCACGGTGATCGAGGGCTACCTCCACATCCTGCTCATCTCCAAGGCCGAGGA	chr15	99250705	99250902
1873AAP13O1_P03	D1	EGFR	AAA0136539	EGFR_Exon28_1	AGTGGATGAGATGTGGTACAAGC	TCCATGTAAAATAGAGCCATAGTGGA	168	42	AGTGGATGAGATGTGGTACAAGCATTCCATGGGCAACTTCTCTGTTTCTTTTTCAGAGTGCAACCAGCAACAATTCCACCGTGGCTTGCATTGATAGAAATGGGGTATGTATGAACACCTTATAAGCCAGAATTTACAGYTCTCCACTATGGCTCTATTTTACATGGA	chr7	55269372	55269539
1873AAP13O1_P05	C1	ERBB3	AAA0136593	ERBB3_var1_Exon28_5	GGCACAACTCCAGATGAAGACTA	TTTTTAGGCGGGCATAATGGACA	178	53	GGCACAACTCCAGATGAAGACTATGAATATATGAATCGGCAACGAGATGGAGGTGGTCCTGGGGGTGATTATGCAGCCATGGGGGCCTGCCCAGCATCTGAGCAAGGGTATGAAGAGATGAGAGCTTTTCAGGGGCCTGGACATCAGGCCCCCCATGTCCATTATGCCCGCCTAAAAA	chr12	56495567	56495744
1873AAP13O1_P05	D1	ERBB3	AAA0064063	ERBB3_var1_Exon28_6	TGAAGAGATGAGAGCTTTTCAGGG	GAGTGCCACAGGGAGCAG	184	52	TGAAGAGATGAGAGCTTTTCAGGGGCCTGGACATCAGGCCCCCCATGTCCATTATGCCCGCCTAAAAACTCTACGTAGCTTAGAGGCTACAGACTCTGCCTTTGATAACCCTGATTACTGGCATAGCAGGCTTTTCCCCAAGGCTAATGCCCAGAGAACGTAACTCCTGCTCCCTGTGGCACTC	chr12	56495677	56495860
1873AAP13O1_P03	C2	IGF1R	AAA0136599	IGF1R_var1_Exon2_2	ATCCGCAACGACTATCAGCAG	GTTGGGGAAGAGGTCTCCG	192	59	ATCCGCAACGACTATCAGCAGCTGAAGCGCCTGGAGAACTGCACGGTGATCGAGGGCTACCTCCACATCCTGCTCATCTCCAAGGCCGAGGACTACCGCAGCTACCGCTTCCCCAAGCTCACGGTCATTACCGAGTACTTGCTGCTGTTCYGAGTGGCTGGCCTCGAGAGCCTCGGAGACCTCTTCCCCAAC	chr15	99250811	99251002
1873AAP13O1_P04	F5	IGF1R	AAA0136597	IGF1R_var1_Exon2_3	CTTCCCCAAGCTCACGGTCATTA	TTCCTCAGGTTGTAAAGCCCAAT	183	54	CTTCCCCAAGCTCACGGTCATTACCGAGTACTTGCTGCTGTTCYGAGTGGCTGGCCTCGAGAGCCTCGGAGACCTCTTCCCCAACCTCACGGTCATCCGCGGCTGGAAACTCTTCTACAACTACGCCCTGGTCATCTTCGAGATGACCAATCTCAAGGATATTGGGCTTTACAACCTGAGGAA	chr15	99250918	99251100
1873AAP13O1_P05	G1	ERBB3	AAA0064030	ERBB3_var1_Exon4_1	CTTTTGGATGGGTGGAGAGGTAA	TTGTCCTTCACCACTATCTCAGC	192	50	CTTTTGGATGGGTGGAGAGGTAAGGAAGAGGCGTTCCGCTGCGGCCCTTAACCCTGTCACTTCTTTCCCTACCTCAGAGATTCTGTCAGGGGGTGTTTATATTGAGAAGAACGATAAGCTTTGTCACATGGACACAATTGACTGGAGGGACATCGTGAGGGACCGAGATGCTGAGATAGTGGTGAAGGACAA	chr12	56480238	56480429
1873AAP13O1_P06	A3	IGF1R	AAA0136600	IGF1R_var1_Exon2_4	CGGCTGGAAACTCTTCTACAACT	ATGTAGTTATTGGACACCGCATC	186	49	CGGCTGGAAACTCTTCTACAACTACGCCCTGGTCATCTTCGAGATGACCAATCTCAAGGATATTGGGCTTTACAACCTGAGGAACATTACTCRGGGGGCCATCAGGATTGAGAAMAATGCTGACCTCTGTTACCTCTCCACTGTGGACTGGTCCCTGATCCTGGATGCGGTGTCCAATAACTACAT	chr15	99251017	99251202
1873AAP13O1_P05	A2	ERBB3	AAA0136582	ERBB3_var1_Exon20_2	ACATTGTAAGGCTGCTGGGAC	GCAGTTCTTATCACAGAATTCCTCC	190	53	ACATTGTAAGGCTGCTGGGACTATGCCCAGGGTCATCTCTGCAGCTTGTCACTCAATATTTGCCTCTGGGTTCTCTGCTGGATCATGTGAGACAACACCGGGGGGCACTGGGGCCACAGCTGCTGCTCAACTGGGGAGTACAAATTGCCAAGGTGAGAGAAGCCTGGAGGAATTCTGTGATAAGAACTGC	chr12	56490863	56491052
1873AAP13O1_P05	B2	ERBB3	AAA0136565	ERBB3_var1_Exon3_2	TGTCACAGTGGATTCGAGAAGTG	GTGGCTGGAGTTGGTGTTATAGT	161	52	TGTCACAGTGGATTCGAGAAGTGACAGGCTATGTCCTCGTGGCCATGAATGAATTCTCTACTCTACCATTGCCCAACCTCCGCGTGGTGCGAGGGACCCAGGTCTACGATGGGAAGTTTGCCATCTTCGTCATGTTGAACTATAACACCAACTCCAGCCAC	chr12	56478771	56478931
1873AAP13O1_P05	C2	IGF1R	AAA0136601	IGF1R_var1_Exon2_5	TTGGGCTTTACAACCTGAGGAAC	ATCGGCTTCTCCTCCATGGTC	190	52	TTGGGCTTTACAACCTGAGGAACATTACTCRGGGGGCCATCAGGATTGAGAAMAATGCTGACCTCTGTTACCTCTCCACTGTGGACTGGTCCCTGATCCTGGATGCGGTGTCCAATAACTACATTGTGGGGAATAAGCCCCCAAAGGAATGTGGGGACCTGTGTCCAGGGACCATGGAGGAGAAGCCGAT	chr15	99251079	99251268
1873AAP13O1_P03	G3	EGFR	AAA0048865	EGFR_Exon29_1	CGGAGTAACCTTCCCTCATTTCC	GAGCAGGACTGTTTCCAGACAAG	171	56	CGGAGTAACCTTCCCTCATTTCCTCCTGCAGCTGCAAAGCTGTCCCATCAAGGAAGACAGCTTCTTGCAGCGATACAGCTCAGACCCCACAGGCGCCTTGACTGAGGACAGCATAGACGACACCTTCCTCCCAGTGCCTGGTGAGTGGCTTGTCTGGAAACAGTCCTGCTC	chr7	55270179	55270349
1873AAP13O1_P05	E1	IGF1R	AAA0040371	IGF1R_var1_Exon2_6	AACTACATTGTGGGGAATAAGCC	AGAGGAGAGAGAGAGGCAGA	191	51	AACTACATTGTGGGGAATAAGCCCCCAAAGGAATGTGGGGACCTGTGTCCAGGGACCATGGAGGAGAAGCCGATGTGTGAGAAGACCACCATCAACAATGAGTACAACTACCGCTGCTGGACCACAAACCGCTGCCAGAAAAGTAAGAATGATGCTGACTGYTGctttctctctgcctctctctctcctct	chr15	99251195	99251385
1873AAP13O1_P05	B1	EGFR	AAA0047351	EGFR_Exon30_1	TTGAGGACATTCACAGGGTTC	TCCTGGTAGTGTGGGTCTC	200	52	TTGAGGACATTCACAGGGTTCAGAACCCagggatcctgcatgggatggtgctttgctgattacttcacctctgatttctttccactttcagaATACATAAACCAGTCCGTTCCCAAAAGGCCCGCTGGCTCTGTGCAGAATCCTGTCTATCACAATCAGCCTCTGAACCCCGCGCCCAGCAGAGACCCACACTACCAGGA	chr7	55272858	55273057
1873AAP13O1_P03	B1	EGFR	AAA0100343	EGFR_Exon30_2	GCTCTGTGCAGAATCCTGTCTAT	CTAATTTGGTGGCTGCCTTTCTG	190	59	GCTCTGTGCAGAATCCTGTCTATCACAATCAGCCTCTGAACCCCGCGCCCAGCAGAGACCCACACTACCAGGACCCCCACAGCACTGCAGTGGGCAACCCCGAGTATCTCAACACTGTCCAGCCCACCTGTGTCAACAGCACATTCGACAGCCCTGCCCACTGGGCCCAGAAAGGCAGCCACCAAATTAG	chr7	55272985	55273174
1873AAP13O1_P05	H2	ERBB3	AAA0064043	ERBB3_var1_Exon18_2	GCCTTTCCTGAGTAACTCCTTCC	ACCTCTCCAGAATTCCTATGGGT	187	49	GCCTTTCCTGAGTAACTCCTTCCCATTTGCTCCTCAGAGCATAGAGCCTCTGGACCCCAGTGAGAAGGCTAACAAAGTCTTGGCCAGAATCTTCAAAGAGACAGAGCTAAGGAAGCTTAAAGTGCTTGGCTCGGGTGTCTTTGGAACTGTGCACAAAGTGAGTGACCCATAGGAATTCTGGAGAGGT	chr12	56490250	56490436
1873AAP13O1_P05	A3	ERBB3	AAA0136588	ERBB3_var1_Exon25_2	CTGACAAACAAGAAGCTAGAGGA	GAGGGCTCAGGGTGCAAAG	192	53	CTGACAAACAAGAAGCTAGAGGAAGTAGAGCTGGAGCCAGAACTAGACCTAGACCTAGACTTGGAAGCAGAGGAGGACAACCTGGCAACCACCACACTGGGCTCCGCCCTCAGCCTACCAGTTGGAACACTTAATCGGCCACGTGGGGTAAGACAMCTTCTAATTACCCAACACTTTGCACCCTGAGCCCTC	chr12	56493667	56493858
1873AAP13O1_P05	B3	ERBB3	AAA0136592	ERBB3_var1_Exon28_3	CTAGGCCAAGTTCCCTTGAGGAG	CTCCATCTCGTTGCCGATTCATA	174	53	CTAGGCCAAGTTCCCTTGAGGAGCTGGGTTATGAGTACATGGATGTGGGGTCAGACCTCAGTGCCTCTCTGGGCAGCACACAGAGTTGCCCACTCCACCCTGTACCCATCATGCCCACTGCAGGCACAACTCCAGATGAAGACTATGAATATATGAATCGGCAACGAGATGGAG	chr12	56495445	56495618
1873AAP13O1_P04	A4	IGF1R	AAA0136630	IGF1R_var1_Exon20_1	TGTAAGAAGTGCTGGAAAGGAGG	CCATGACGAAGCGAAGGACTTG	174	56	TGTAAGAAGTGCTGGAAAGGAGGGGGCAGCATTGTTCAGTCCATCCCTTTCCAAGCTCCTCACAGTTTTTTTCTCCCTGTAGGTCCTTCGGGGTCGTCCTCTGGGAGATCGCCACACTGGCCGAGCAGCCCTACCAGGGCTTGTCCAACGAGCAAGTCCTTCGCTTCGTCATGG	chr15	99491721	99491894
1873AAP13O1_P03	A2	IGF1R	AAA0136631	IGF1R_var1_Exon20_2	CCTGTAGGTCCTTCGGGGTC	TGAGAAGAGAACTCAGAAGAGCA	188	60	CCTGTAGGTCCTTCGGGGTCGTCCTCTGGGAGATCGCCACACTGGCCGAGCAGCCCTACCAGGGCTTGTCCAACGAGCAAGTCCTTCGCTTCGTCATGGAGGGCGGCCTTCTGGACAAGCCAGACAACTGTCCTGACATGCTGTACGTACTTCCTGGGCCCTCCGTGCTCTTCTGAGTTCTCTTCTCA	chr15	99491796	99491983
1873AAP13O1_P05	E3	ERBB3	AAA0064021	ERBB3_var1_Exon11_1	GCCAGGAGAACCCAAGAAAGAAG	AAGATGCCATTTCCTCCATACCC	184	51	GCCAGGAGAACCCAAGAAAGAAGAAGGCTCCCTGCCCATATGCCTCTCTCCAACCCCTCAGGTTACCTGAACATCCAGTCCTGGCCGCCCCACATGCACAACTTCAGTGTTTTTTCCAATTTGACAACCATTGGAGGCAGAAGCCTCTACAAGTGAGTAAAGGGTATGGAGGAAATGGCATCTT	chr12	56486709	56486892
1873AAP13O1_P05	F3	ERBB3	AAA0136569	ERBB3_var1_Exon7_2	TCAATGACAGTGGAGCCTGTGTA	ATCATTGTTCCTTCCCCTCAGAC	158	51	TCAATGACAGTGGAGCCTGTGTACCTCGCTGTCCACAGCCTCTTGTCTACAACAAGCTAACTTTCCAGCTGGAACCCAATCCCCACACCAAGTATCAGTATGGAGGAGTTTGTGTAGCCAGCTGTCCCCGTAAGTGTCTGAGGGGAAGGAACAATGAT	chr12	56481818	56481975
1873AAP13O1_P05	G3	ERBB3	AAA0136571	ERBB3_var1_Exon8_2	TGGTGGATCAAACATCCTGTGTC	CGCAGGCTCAGAGGAAAGG	160	50	TGGTGGATCAAACATCCTGTGTCAGGGCCTGTCCTCCTGACAAGATGGAAGTAGATAAAAATGGGCTCAAGATGTGTGAGCCTTGTGGGGGACTATGTCCCAAAGGTGGGTAGGAGATGGTAAGAAGTTGTAAAGAGACAGCCTTTCCTCTGAGCCTGCG	chr12	56482336	56482495
1873AAP13O1_P04	B1	EGFR	AAA0003125	EGFR_Exon30_3	GCAACCCCGAGTATCTCAACAC	CATTTTCAGCTGTGGAGCCCTTA	183	55	GCAACCCCGAGTATCTCAACACTGTCCAGCCCACCTGTGTCAACAGCACATTCGACAGCCCTGCCCACTGGGCCCAGAAAGGCAGCCACCAAATTAGCCTGGACAACCCTGACTACCAGCAGGACTTCTTTCCCAAGGAAGCCAAGCCAAATGGCATCTTTAAGGGCTCCACAGCTGAAAATG	chr7	55273078	55273260
1873AAP13O1_P05	A4	ERBB3	AAA0136595	ERBB3_var1_Exon28_2	CCTTTCTTCAGTGGGTCTCAGTT	GTGTGCTGCCCAGAGAGG	188	53	CCTTTCTTCAGTGGGTCTCAGTTCTGTCCTGGGTACTGAAGAAGAAGATGAAGATGAGGAGTATGAATACATGAACCGGAGGAGAAGGCACAGTCCACCTCATCCCCCTAGGCCAAGTTCCCTTGAGGAGCTGGGTTATGAGTACATGGATGTGGGGTCAGACCTCAGTGCCTCTCTGGGCAGCACAC	chr12	56495338	56495525
1873AAP13O1_P04	C4	IGF1R	AAA0136633	IGF1R_var1_Exon21_1	CGTACGCTTGTATGCGGGAAA	CTCCTCTTTGATGCTGCTGATGA	186	40	CGTACGCTTGTATGCGGGAAACRRRRRRRRRRRRRRRRRRRRRRRRRRRRRRRRRRRRRRRRRRRRRRGTTTGGACCCCCTCCCGTGTGTCTTGGCTGCAGGTTTGAACTGATGYGCATGTGCTGGCAGTATAACCCCAAGATGAGGCCTTCCTTCCTGGAGATCATCAGCAGCATCAAAGAGGAG	chr15	99500189	99500374
1873AAP13O1_P04	E3	IGF1R	AAA0136635	IGF1R_var1_Exon21_2	TGTCTTGGCTGCAGGTTTGA	CATGTTCTCTGGCTCCAGGTC	192	55	TGTCTTGGCTGCAGGTTTGAACTGATGYGCATGTGCTGGCAGTATAACCCCAAGATGAGGCCTTCCTTCCTGGAGATCATCAGCAGCATCAAAGAGGAGATGGAGCCTGGCTTCCGGGAGGTCTCCTTCTACTACAGCGAGGAGAACAAGCTGCCCGAGCCGGARGAGCTGGACCTGGAGCCAGAGAACATG	chr15	99500276	99500467
1873AAP13O1_P05	D4	NTRK2	AAA0136691	NTRK2_var1_Exon20_1	TATCTCAGTATCATAGGGCCCAC	ACGCAGACGCCATAGAACTTG	165	52	TATCTCAGTATCATAGGGCCCACTGAAGTAATCCTTCTCTTTTAACACCCAYCCCCAGACCCTGAAGGATGCCAGTGACAATGCACGCAAGGACTTCCACCGTGAGGCCGAGCTCCTGACCAACCTCCAGCATGAGCACATMGTCAAGTTCTATGGCGTCTGCGT	chr9	87563319	87563483
1873AAP13O1_P05	E4	ERBB3	AAA0136570	ERBB3_var1_Exon7_1	CTGAAATTGGGATGTGGCCTTTG	ACTGATACTTGGTGTGGGGATTG	192	51	CTGAAATTGGGATGTGGCCTTTGAGGAGGAGGTAGGGGTACACACGTAACATAAATCTGATGAGCCTCCTTTTTTCCCAGGCCTGCCGGCACTTCAATGACAGTGGAGCCTGTGTACCTCGCTGTCCACAGCCTCTTGTCTACAACAAGCTAACTTTCCAGCTGGAACCCAATCCCCACACCAAGTATCAGT	chr12	56481725	56481916
1873AAP13O1_P01	C3	IGF1R	AAA0136634	IGF1R_var1_Exon21_4	CGGGAGGTCTCCTTCTACTACAG	CGCGGAGGACCAGCAC	190	67	CGGGAGGTCTCCTTCTACTACAGCGAGGAGAACAAGCTGCCCGAGCCGGARGAGCTGGACCTGGAGCCAGAGAACATGGAGAGCGTCCCCCTGGACCCCTCGGCCTCCTCGTCCTCCCTGCCACTGCCCGACAGACACTCAGGACACAAGGCYGAGAACGGCCCCGGCCCYGGGGTGCTGGTCCTCCGCG	chr15	99500390	99500579
1873AAP13O1_P05	G4	ERBB3	AAA0136587	ERBB3_var1_Exon25_1	TGCTAAGGAAATTTAGAAAAAGGAGGA	CCTCTGCTTCCAAGTCTAGGTC	191	50	TGCTAAGGAAATTTAGAAAAAGGAGGAGTTGGCTGGAACCAGGATTCCCCCTAACAATCACCTATCGATATAGAGAGAGAGTGGGCCTGGAATAGCCCCTGGGCCAGAGCCCCATGGTCTGACAAACAAGAAGCTAGAGGAAGTAGAGCTGGAGCCAGAACTAGACCTAGACCTAGACTTGGAAGCAGAGG	chr12	56493549	56493739
1873AAP13O1_P05	H4	ERBB3	AAA0136566	ERBB3_var1_Exon3_1	TAATGCCTGAAGGAGGAGAGGAG	GCAAACTTCCCATCGTAGACCT	192	49	TAATGCCTGAAGGAGGAGAGGAGATTGAGATTATTTTGCCCTGTTGTCTCTCTCATTTACATAATCTGCTCTGTCACAGTGGATTCGAGAAGTGACAGGCTATGTCCTCGTGGCCATGAATGAATTCTCTACTCTACCATTGCCCAACCTCCGCGTGGTGCGAGGGACCCAGGTCTACGATGGGAAGTTTGC	chr12	56478700	56478891
1873AAP13O1_P02	C4	IGF1R	AAA0136632	IGF1R_var1_Exon21_5	GACAGACACTCAGGACACAAGG	GCACACGTTACTGTTTGCAC	191	62	GACAGACACTCAGGACACAAGGCYGAGAACGGCCCCGGCCCYGGGGTGCTGGTCCTCCGCGCCAGCTTCGACGAGAGACAGCCTTAYGCCCACATGAACGGGGGCCGCAAGAACGAGCGGGCCTTGCCGCTGCCCCAGTCTTCGACCTGCTGATCCTTGGATCCTGARTCTGTGCAAACAGTAACGTGTGC	chr15	99500519	99500709
1873AAP13O1_P05	B5	NTRK2	AAA0136684	NTRK2_var1_Exon15_1	TGTTAATTTTCATTGATTTTTCTTTTGAGCAT	CTTACATGGCAGCATCAACCAAC	164	35	TGTTAATTTTCATTGATTTTTCTTTTGAGCATGACTTATGTTTTATTTTGTGTTTCTTTTAGGTTTTGTTTTGTTTCATAAGATCCCACTGGATGGGTAGCTGAAATAAAGGAAAAGACAGAGAAAGGGGCTGTGGTGCTTGTTGGTTGATGCTGCCATGTAAG	chr9	87425395	87425558
1873AAP13O1_P05	C5	NTRK2	AAA0136670	NTRK2_var1_Exon7_1	CTCTATTTGAATACTGTGTTCCTAAAATGT	TTCCCCAAATGCCACACAAAATC	172	34	CTCTATTTGAATACTGTGTTCCTAAAATGTAACATTTTAAATTCATGTTTAATGTTTTTGATTCCTTTCAGCAATTTTACCCGAAACAAACTGACGAGTTTGTCTAGGAAACATTTCCGTCACCTTGACTTGTCTGAACTGTAAGTAATGATTTTGTGTGGCATTTGGGGAA	chr9	87322688	87322859
1873AAP13O1_P01	E3	IGF1R	AAA0136602	IGF1R_var1_Exon3_1	CCAGGCCCAGAGAAGGC	GTAGTGGCGGCAAGCTACAC	188	65	CCAGGCCCAGAGAAGGCGGTGCCTCCCCTGCCCGGTCTCATCTCCGTCTCTCCTCTCTCTCCACAGTGTGCCCAAGCACGTGTGGGAAGYGGGCGTGCACCGAGAACAATGAGTGCTGCCACCCCGAGTGCCTGGGCAGCTGCAGCGCGCCTGACAACGACACGGCCTGTGTAGCTTGCCGCCACTAC	chr15	99434488	99434675
1873AAP13O1_P05	G5	NTRK2	AAA0136681	NTRK2_var1_Exon12_1	GCAAAACTTCAGTGTATGTCTAGCTTAT	ACACAAACATTTTGAAAAAGAAATACAAAGT	189	31	GCAAAACTTCAGTGTATGTCTAGCTTATTTTAGTTGACATARGTTAGTAATTTTTTGACTCCAAAATGCATACTTACAMATCTTTGCTCTGTTTTGCCTTTTAGGTGCAAACCCAAATTATCCTGATGTAATTTATGAAGGTAGCTATCGTGTTTTCTACTTTGTATTTCTTTTTCAAAATGTTTGTGT	chr9	87356703	87356891
1873AAP13O1_P02	A1	IGF1R	AAA0040438	IGF1R_var1_Exon3_2	CGTGCACCGAGAACAATGAGT	CAGAAGTCACGGTCCACACAG	178	63	CGTGCACCGAGAACAATGAGTGCTGCCACCCCGAGTGCCTGGGCAGCTGCAGCGCGCCTGACAACGACACGGCCTGTGTAGCTTGCCGCCACTACTACTATGCCGGTGTCTGTGTGCCTGCCTGCCCGCCCAACACCTACAGGTTTGAGGGCTGGCGCTGTGTGGACCGTGACTTCTG	chr15	99434581	99434758
1873AAP13O1_P06	A1	ERBB3	AAA0064049	ERBB3_var1_Exon28_1	TTTTTCAAACTTTCCCCTACCCT	GTGGACTGTGCCTTCTCCTC	189	49	TTTTTCAAACTTTCCCCTACCCTCATGAAGTTCTTCACATACCTAGCCTTTCTTCTCAAYCCCCAGGTACTCCCTCCTCCCGGGAAGGCACCCTTTCTTCAGTGGGTCTCAGTTCTGTCCTGGGTACTGAAGAAGAAGATGAAGATGAGGAGTATGAATACATGAACCGGAGGAGAAGGCACAGTCCAC	chr12	56495247	56495435
1873AAP13O1_P01	G4	IGF1R	AAA0136603	IGF1R_var1_Exon3_4	CCGCCCAACACCTACAG	GTGGGGCGGGTAGTGA	200	64	CCGCCCAACACCTACAGGTTTGAGGGCTGGCGCTGTGTGGACCGTGACTTCTGCGCCAACATCCTCAGCGCYGAGAGCAGCGACTCCGAGGGRTTTGTGATCCACGACGGMGAGTGCATGCAGGAGTGCCCCTCGGGCTTCATCCGCAACGGCAGCCAGAGGTCAGTCGCGGCCACACGTGTGGTCACTACCCGCCCCAC	chr15	99434706	99434905
1873AAP13O1_P06	C1	ERBB3	AAA0064057	ERBB3_var1_Exon16_1	CTGTTGAAATTGAGCCTCTGCTG	ACCTCTCTCCCAACTCCCAAATA	172	48	CTGTTGAAATTGAGCCTCTGCTGTCCAAGCTCTCATTTAAGGTGGTGACTTTCTTCCCTAGGTGTAAAGGACCAGAGCTTCAAGACTGTTTAGGACAAACACTGGTGCTGATCGGGTATGATGGGGTTGGAGATTCTGGAAACTGGGGATATTTGGGAGTTGGGAGAGAGGT	chr12	56488980	56489151
1873AAP13O1_P03	G5	IGF1R	AAA0136605	IGF1R_var1_Exon4_1	AATGCAAGAAGACAGACTCAATTATG	GAGCAAATTGCCCTTGAAGATGG	189	41	AATGCAAGAAGACAGACTCAATTATGTGTGTTTTTGATTTTTTTTTTCTTCTTCAACAGCATGTACTGCATCCCTTGTGAAGGTCCTTGCCCGAAGGTCTGTGAGGAAGAAAAGAAAACAAAGACCATTGATTCTGTTACTTCTGCTCAGATGCTCCAAGGATGCACCATCTTCAAGGGCAATTTGCTC	chr15	99439927	99440115
1873AAP13O1_P06	E1	ERBB3	AAA0064033	ERBB3_var1_Exon24_1	cggccATGGAATGTATTCTCTTT	TCCTTAGCACCTCCTACTCCCTA	180	47	cggccATGGAATGTATTCTCTTTTATGTCTCTACCTCCTACATCTTATCTCCAGGTTGGATGATTGATGAGAACATTCGCCCAACCTTTAAAGAACTAGCCAATGAGTTCACCAGGATGGCCCGAGACCCACCACGGTATCTGGTCATAAAGGTGAGTAGGGAGTAGGAGGTGCTAAGGA	chr12	56493378	56493557
1873AAP13O1_P05	G2	EGFR	AAA0100339	EGFR_Exon30_4	CTGGACAACCCTGACTACCAG	CTTGGTCCTGGGTATCGAAAGAG	192	49	CTGGACAACCCTGACTACCAGCAGGACTTCTTTCCCAAGGAAGCCAAGCCAAATGGCATCTTTAAGGGCTCCACAGCTGAAAATGCAGAATACCTAAGGGTCGCGCCACAAAGCAGTGAATTTATTGGAGCATGACCACGGAGGATAGTATGAGCCCTAAAAATCCAGACTCTTTCGATACCCAGGACCAAG	chr7	55273176	55273367
1873AAP13O1_P06	G1	ERBB3	AAA0136576	ERBB3_var1_Exon12_1	TCCTTTGAATAGTTAATGTTCCCTTAGT	CAAAGAGTGGTGGTAGCAGAGC	192	45	TCCTTTGAATAGTTAATGTTCCCTTAGTAGTCTCTCCTCTCATCCTGTCTCCTTATTCTCAGCCGGGGCTTCTCATTGTTGATCATGAAGAACTTGAATGTCACATCTCTGGGCTTCCGATCCCTGAAGGAAATYAGTGCTGGGCGTATCTATATAAGTGCCAATAGGCAGCTCTGCTACCACCACTCTTTG	chr12	56487067	56487258
1873AAP13O1_P06	H1	ERBB3	AAA0064058	ERBB3_var1_Exon17_2	TTGACAGTGATAGCAGGATTGGT	AGAGACTTCCAGGACATGCAAAA	180	45	TTGACAGTGATAGCAGGATTGGTAGTGATTTTCATGATGCTGGGCGGCACTTTTCTCTACTGGCGTGGGCGCCGGATTCAGAATAAAAGGGCTATGAGGCGATACTTGGAACGGGGTGAGGTGAGTACTTAGCTTACTTTTGTTTTTTCTTTTCTTTTTTTGCATGTCCTGGAAGTCTCT	chr12	56489471	56489650
1873AAP13O1_P06	A2	ERBB3	AAA0064068	ERBB3_var1_Exon4_2	GGGGTGTTTATATTGAGAAGAACGA	AAGAAGGGAGTCACTCTGGTTTG	174	49	GGGGTGTTTATATTGAGAAGAACGATAAGCTTTGTCACATGGACACAATTGACTGGAGGGACATCGTGAGGGACCGAGATGCTGAGATAGTGGTGAAGGACAATGGCAGAAGCTGTAAGTGGCCGTGATCAAGATTGCTCCCCAGTCMCACCAAACCAGAGTGACTCCCTTCTT	chr12	56480327	56480500
1873AAP13O1_P06	E3	IGF1R	AAA0136604	IGF1R_var1_Exon4_2	GTACTGCATCCCTTGTGAAGGTC	GAGATCTAGCCGTTTTTCCAGGG	184	47	GTACTGCATCCCTTGTGAAGGTCCTTGCCCGAAGGTCTGTGAGGAAGAAAAGAAAACAAAGACCATTGATTCTGTTACTTCTGCTCAGATGCTCCAAGGATGCACCATCTTCAAGGGCAATTTGCTCATTAACATCCGACGGGGGAGTAAGTATTCCATCCCCCTGGAAAAACGGCTAGATCTC	chr15	99439989	99440172
1873AAP13O1_P06	C2	ERBB3	AAA0136572	ERBB3_var1_Exon8_1	TAATGGTGTCCTCCTCCTCTTCC	TCTTACCATCTCCTACCCACCTT	161	48	TAATGGTGTCCTCCTCCTCTTCCCTAGATAACTTTGTGGTGGATCAAACATCCTGTGTCAGGGCCTGTCCTCCTGACAAGATGGAAGTAGATAAAAATGGGCTCAAGATGTGTGAGCCTTGTGGGGGACTATGTCCCAAAGGTGGGTAGGAGATGGTAAGA	chr12	56482300	56482460
1873AAP13O1_P06	D2	ERBB3	AAA0064022	ERBB3_var1_Exon20_1	ATGCTGAGTGTATGTGAACCTGT	TTGTCTCACATGATCCAGCAGAG	186	48	ATGCTGAGTGTATGTGAACCTGTTGGTTTCCTAGATAATACCTTTTGTGTCTCTTAGCATATGCTGGCCATTGGCAGCCTGGACCATGCCCACATTGTAAGGCTGCTGGGACTATGCCCAGGGTCATCTCTGCAGCTTGTCACTCAATATTTGCCTCTGGGTTCTCTGCTGGATCATGTGAGACAA	chr12	56490772	56490957
1873AAP13O1_P06	E2	ERBB3	AAA0136591	ERBB3_var1_Exon27_1	GGCAGTGAACAACCCAATATCCT	CCCTCTGATGACTCTGATGCC	191	47	GGCAGTGAACAACCCAATATCCTTCTAAACAAATCTCTCTTCTTTCCTCATCATGTAAATTTCCTTGCATTATTTTCTGTTTATTTTCTTCCTTAGGAGTCTGCAGTTTCTGGGAGCAGTGAACGGTGCCCCCGTCCAGTCTCTCTACACCCAATGCCACGGGGATGCCTGGCATCAGAGTCATCAGAGGG	chr12	56494749	56494939
1873AAP13O1_P05	H1	IGF1R	AAA0040434	IGF1R_var1_Exon5_1	TCCAAGTATGTCACCCTTACACC	CCTAGGATGAGGCGAAGGTTTTT	188	49	TCCAAGTATGTCACCCTTACACCAAGTGAGCACACAGTGACACAATCCCCTTTCAATGTAGATAACATTGCTTCAGAGCTGGAGAACTTCATGGGGCTCATCGAGGTGGTGACGGGCTACGTGAAGATCCGCCATTCTCATGCCTTGGTCTCCTTGTCCTTCCTAAAAAACCTTCGCCTCATCCTAGG	chr15	99442645	99442832
1873AAP13O1_P06	G2	ERBB3	AAA0136580	ERBB3_var1_Exon17_1	TTGTAAGGAAGATGCAAACCCAG	CAAGTATCGCCTCATAGCCCTTT	183	45	TTGTAAGGAAGATGCAAACCCAGGATAATGTTGGGTTTCTATATATCCCATAGCAAAACCCATCTGACAATGGCTTTGACAGTGATAGCAGGATTGGTAGTGATTTTCATGATGCTGGGCGGCACTTTTCTCTACTGGCGTGGGCGCCGGATTCAGAATAAAAGGGCTATGAGGCGATACTTG	chr12	56489396	56489578
1873AAP13O1_P05	C3	IGF1R	AAA0136606	IGF1R_var1_Exon5_2	CAGAGCTGGAGAACTTCATGG	AACGTCAGCTCATGAAATTTGGG	164	52	CAGAGCTGGAGAACTTCATGGGGCTCATCGAGGTGGTGACGGGCTACGTGAAGATCCGCCATTCTCATGCCTTGGTCTCCTTGTCCTTCCTAAAAAACCTTCGCCTCATCCTAGGAGAGGAGCAGCTAGAAGGGTAAGTGCCCCAAATTTCATGAGCTGACGTT	chr15	99442718	99442881
1873AAP13O1_P04	G3	IGF1R	AAA0136607	IGF1R_var1_Exon6_1	GCAAAGAGGACCTGTGTTACGTG	GTACATTTTCCCTGCTTTGATGGT	182	54	GCAAAGAGGACCTGTGTTACGTGGCCAGCAGGCTAGAGGGGACTGTGGCCAAGGGCAGGTGCGCTAACATCGATTTCTGTGCTTCTAGGAATTACTCCTTCTACGTCCTCGACAACCAGAACTTGCAGCAACTGTGGGACTGGGACCACCGCAACCTGACCATCAAAGCAGGGAAAATGTAC	chr15	99451826	99452007
1873AAP13O1_P06	A4	IGF1R	AAA0136609	IGF1R_var1_Exon6_2	TACTCCTTCTACGTCCTCGACAA	GTTCCTGGTGTTTATGTCCCCTT	192	49	TACTCCTTCTACGTCCTCGACAACCAGAACTTGCAGCAACTGTGGGACTGGGACCACCGCAACCTGACCATCAAAGCAGGGAAAATGTACTTTGCTTTCAATCCCAAATTATGTGTTTCCGAAATTTACCGCATGGAGGAAGTGACGGGGACTAAAGGGCGCCAAAGCAAAGGGGACATAAACACCAGGAAC	chr15	99451918	99452109
1873AAP13O1_P06	C3	ERBB3	AAA0136574	ERBB3_var1_Exon10_1	TCATTGCCATTGAGTTATACCTTTACC	ATGCCAGTGGTTCACCTATTCTT	183	48	tcattgccattgagttatACCTTTACCTTATTGACTGGTTTCTACTGTTCTATTCAGAGACCCCTGGCACAAGATCCCTGCCCTGGACCCAGAGAAGCTCAATGTCTTCCGGACAGTACGGGAGATCACAGGTGAGTGGCAGAGAGTTTGCCCTTTCTAGAAGAATAGGTGAACCACTGGCAT	chr12	56486474	56486656
1873AAP13O1_P06	D3	ERBB3	AAA0136583	ERBB3_var1_Exon21_1	CAGTGACTGATTCCCCCAACC	CACACCAAAATCTGCCACCTGAA	157	48	CAGTGACTGATTCCCCCAACCTTAAGAATACTTTCTTCCCCTATACCTACAGGGAATGTACTACCTTGAGGAACATGGTATGGTGCATAGAAACCTGGCTGCCCGAAACGTGCTACTCAAGTCACCCAGTCAGGTTCAGGTGGCAGATTTTGGTGTG	chr12	56491517	56491673
1873AAP13O1_P06	B1	IGF1R	AAA0136608	IGF1R_var1_Exon6_3	AAAATGTACTTTGCTTTCAATCCCA	GGAGGAGGGTCTGCTGTTATC	192	49	AAAATGTACTTTGCTTTCAATCCCAAATTATGTGTTTCCGAAATTTACCGCATGGAGGAAGTGACGGGGACTAAAGGGCGCCAAAGCAAAGGGGACATAAACACCAGGAACAACGGGGAGAGAGCCTCCTGTGAGTGACAGCATCCAAAACACCRTGGGCCCAACCATCAYGATAACAGCAGACCCTCCTCC	chr15	99451999	99452190
1873AAP13O1_P06	F3	NTRK2	AAA0136678	NTRK2_var1_Exon11_4	GTTACCAATCACACGGAGTACCA	TCTCCCCACATACAAAAGTGTCAG	186	47	GTTACCAATCACACGGAGTACCACGGCTGCCTCCAGCTGGATAATCCCACTCACATGAACAATGGGGACTAYACTCTAATAGCSAAGAATGAGTATGGGAAGGATGAGAAACAGATTTCTGCTCACTTCATGGGCTGGCCTGGAATTGACGATGGTGAGTAACTGACACTTTTGTATGTGGGGAGA	chr9	87342721	87342906
1873AAP13O1_P05	C4	IGF1R	AAA0136610	IGF1R_var1_Exon7_2	CTGTCACTCACGGATGTACTCTT	AATGGCATCACCCAAAGCAGAAA	186	52	CTGTCACTCACGGATGTACTCTTTGCCCCAGGTGAAAGTGACGTCCTGCATTTCACCTCCACCACCACGTCGAAGAATCGCATCATCATAACCTGGCACCRGTACCGGCCCCCTGACTACAGGGATCTCATCAGCTTCACCGTTTACTACAAGGAAGCGTGAGTTTCTGCTTTGGGTGATGCCATT	chr15	99454513	99454698
1873AAP13O1_P05	A1	IGF1R	AAA0040353	IGF1R_var1_Exon8_1	TTTTTGAGGGTTTTGATGTCAGAG	TTCAGCCCATGTAGTAAGATGCC	184	35	TTTTTGAGGGTTTTGATGTCAGAGCCCCGAACTTYCTCYGAACTTAATTGTCTTTCAGACCCTTTAAGAATGTCACAGAGTATGATGGGCAGGATGCCTGCGGCTCCAARRRRRRRRRRRRRRRRRRRRRRRRRRRRRRRRRRRRRRRRRRRRRRGAGCCCGGCATCTTACTACATGGGCTGAA	chr15	99456215	99456398
1873AAP13O1_P05	H5	IGF1R	AAA0136612	IGF1R_var1_Exon8_2	ATGCCTGCGGCTCCAA	TGCGAATGTACAAGATCTCACTC	192	29	ATGCCTGCGGCTCCAARRRRRRRRRRRRRRRRRRRRRRRRRRRRRRRRRRRRRRRRRRRRRRGAGCCCGGCATCTTACTACATGGGCTGAAGCCCTGGACTCAGTACGCCGTTTRRRRRRRRRRRRRRRRRRRRRRRRRRRRRRRRRRRRRRRRRRRRRRTGGGGCCAAGAGTGAGATCTTGTACATTCGCA	chr15	99456308	99456499
1873AAP13O1_P06	D1	IGF1R	AAA0040351	IGF1R_var1_Exon8_3	GGCATCTTACTACATGGGCTGAA	ACAAGCAAGGCCAGTGAG	200	28	GGCATCTTACTACATGGGCTGAAGCCCTGGACTCAGTACGCCGTTTRRRRRRRRRRRRRRRRRRRRRRRRRRRRRRRRRRRRRRRRRRRRRRTGGGGCCAAGAGTGAGATCTTGTACATTCGCACCAATGCTRRRRRRRRRRRRRRRRRRRRRRRRRRRRRRRRRRRRRRRRRRRRRRCAAGCTCACTGGCCTTGCTTGT	chr15	99456376	99456575
1873AAP13O1_P06	C4	ERBB3	AAA0136581	ERBB3_var1_Exon19_1	GGATTGACCTAGGGAGAATGACC	AGCGGCATACAGAATTTCCTTCA	180	48	GGATTGACCTAGGGAGAATGACCTTATGCCAACTCCTGCCCCAAACTTCCCAGGGAGTGTGGATCCCTGAGGGTGAATCAATCAAGATTCCAGTCTGCATTAAAGTCATTGAGGACAAGAGTGGACGGCAGAGTTTTCAAGCTGTGACAGATGTAAGTGAAGGAAATTCTGTATGCCGCT	chr12	56490479	56490658
1873AAP13O1_P06	H2	IGF1R	AAA0136614	IGF1R_var1_Exon9_1	AGAGTATCTGATAGCCTGACTCTT	CACAATGTAGTAACTCAGGTTGCC	178	45	AGAGTATCTGATAGCCTGACTCTTAAGTTCATTTCATTTTCTAGAATGTTCTTTGTTCCCCTCTCCAGTTCCTTCCATTCCCTTGGACGTTCTTTCAGCATCGAACTCCTCTTCTCAGTTAATCGTGAAGTGGAACCCTCCCTCTCTGCCCAACGGCAACCTGAGTTACTACATTGTG	chr15	99459125	99459302
1873AAP13O1_P06	E4	NTRK2	AAA0136688	NTRK2_var1_Exon18_1	ATGGTTTGCAGGATTGTAGAGCA	CAGGCATGGATTTAGCCTCCTTT	182	48	ATGGTTTGCAGGATTGTAGAGCAATCTGAACAGGGCTGAATTCCTCCCGAGCACTTTCCAATAGCAAGTCTGTCTACTTTATTGCAGGGCCCAGAGGTTCCCCCAAGACCGCCTGATAATAATTTGGTATTTGGAGGCTCCTGTGTCACTGCAGGAACTAAAGGAGGCTAAATCCATGCCTG	chr9	87486617	87486798
1873AAP13O1_P06	F4	NTRK2	AAA0136682	NTRK2_var1_Exon13_1	GTTGGCAGCTTAATGACAACTTCA	ACCAATTCAGACACCTATTTATTCCA	189	46	GTTGGCAGCTTAATGACAACTTCATGTTCTTCCTCATTCCCCCTTTGCCCACTTAAGATTATGGAACTGCAGCGAATGACATCGGGGACACCACGAACAGAAGTAATGAAATCCCTTCCACAGACGTCACTGATAAAACCGGTCGGGAACATCTCTCGGTGAGTGGAATAAATAGGTGTCTGAATTGGT	chr9	87359831	87360019
1873AAP13O1_P06	G4	NTRK2	AAA0136687	NTRK2_var1_Exon17_1	ACAGCTCAATAAAGCCATTGATTAC	TGACAGGGATCTTGGTCATTCC	190	46	acagctcaataaagccattGATTACAGGAGAATATATATATTTTTCCATCTCCAGGCCCAGCCTCCGTTATCAGCAATGATGATGACTCTGCCAGCCCACTCCATCACATCTCCAATGGGAGTAACACTCCATCTTCTTCGGAAGGTGGCCCAGATGCTGTCATTATTGGAATGACCAAGATCCCTGTCA	chr9	87482103	87482292
1873AAP13O1_P06	H4	NTRK2	AAA0136686	NTRK2_var1_Exon17_2	CCCACTCCATCACATCTCCAA	GATACAGCTATGCAGCAAATGGG	199	46	CCCACTCCATCACATCTCCAATGGGAGTAACACTCCATCTTCTTCGGAAGGTGGCCCAGATGCTGTCATTATTGGAATGACCAAGATCCCTGTCATTGAAAATCCCCAGTACTTTGGCATCACCAACAGTCAGCTCAAGCCAGACACATGTAAGTACAGCTGTTTGTACTTATTGWCCCATTTGCTGCATAGCTGTATC	chr9	87482198	87482396
1873AAP13O1_P04	A2	IGF1R	AAA0136613	IGF1R_var1_Exon9_2	TCTTTCAGCATCGAACTCCTCTT	GAATGAACGGTCACACCCTC	192	56	TCTTTCAGCATCGAACTCCTCTTCTCAGTTAATCGTGAAGTGGAACCCTCCCTCTCTGCCCAACGGCAACCTGAGTTACTACATTGTGCGCTGGCAGCGGCAGCCTCAGGACGGCTACCTTTACCGGCACAATTACTGCTCCAAAGGTAAGGGTGCAGCAGCGGCCTGGACGGAGGGTGTGACCGTTCATTC	chr15	99459215	99459406

## Sheet: EGFR
EGFR FP=forward primer, RP= reverse primer, GC=GC content in %, Chr.=chromosome
Plate	Well	Gene	Assay_ID	Assay_Name	FP	RP	Length	GC	Amplicon	Chr.	From	To
1873AAP13O1_P01	A2	EGFR	AAA0104951	EGFR_Exon1_1	CCCTGACTCCGTCCAGTATTGAT	GGGAGCCGGCGAGACA	171	70	CCCTGACTCCGTCCAGTATTGATCGGGAGAGCCGGAGCGAGCTCTTCGGGGAGCAGCGATGCGACCCTCCGGGACGGCCGGGGCAGCGCTCCTGGCGCTGCTGGCTGCGCTCTGCCCGGCGAGTCGGGCTCTGGAGGAAAAGAAAGGTAAGGGCGTGTCTcgccggctccc	chr7	55086913	55087083
1873AAP13O1_P01	D1	EGFR	AAA0048886	EGFR_Exon13_1	CCTCGGGTCCCTGCTCT	CCAGAAGGTTGCACTTGTCCAC	181	65	CCTCGGGTCCCTGCTCTGTCACTGACTGCTGTGACCCACTCTGTCTCCGCAGAGGCCACAGGCCAGGTCTGCCATGCCTTGTGCTCCCCCGAGGGCTGCTGGGGCCCGGAGCCCANGGACTGCGTCTCTTGCCGGAATGTCAGCCGAGGCAGGGAATGCGTGGACAAGTGCAACCTTCTGG	chr7	55229140	55229320
1873AAP13O1_P03	G1	EGFR	AAA0003091	EGFR_Exon13_2	AGGTCTGCCATGCCTTGTG	AGCTATAACAACAACCTGGAGCC	188	56	AGGTCTGCCATGCCTTGTGCTCCCCCGAGGGCTGCTGGGGCCCGGAGCCCANGGACTGCGTCTCTTGCCGGAATGTCAGCCGAGGCAGGGAATGCGTGGACAAGTGCAACCTTCTGGAGGGGTAGGAGGTTATTTCTTTAATCCCCTTGCGTTGATCAAAAATAAGGCTCCAGGTTGTTGTTATAGCT	chr7	55229204	55229391
1873AAP13O1_P03	H1	EGFR	AAA0104962	EGFR_Exon14_1	CCTGCAATAATGTCTCAGGGGTG	TCCCATGAAATGGACGTGGATAG	184	56	CCTGCAATAATGTCTCAGGGGTGGGCTGACGGGTTTCCTCTTCCTCCTCTCAGTGAGCCAAGGGAGTTTGTGGAGAACTCTGAGTGCATACAGTGCCACCCAGAGTGCCTGCCTCAGGCCATGAACATCACCTGCACAGGACGGGTAAGAGCCCCTTGCTGCTATCCACGTCCATTTCATGGGA	chr7	55231373	55231556
1873AAP13O1_P05	D2	EGFR	AAA0104952	EGFR_Exon15_1	CCATTTTGAAAGAGAAAAGAAAGAGACAT	CTTCCAGACCAGGGTGTTGTTTT	164	51	CCATTTTGAAAGAGAAAAGAAAGAGACATGCATGAACATTTTTCTCCACCTTGGTGCAGGGACCAGACAACTGTATCCAGTGTGCCCACTACATTGACGGCCCCCACTGCGTCAAGACCTGCCCGGCAGGAGTCATGGGAGAAAACAACACCCTGGTCTGGAAG	chr7	55232914	55233077
1873AAP13O1_P03	F2	EGFR	AAA0107133	EGFR_Exon15_2	GCAGGGACCAGACAACTGTATC	TGTTCTGTTCTCCTTCACTTTCCA	191	57	GCAGGGACCAGACAACTGTATCCAGTGTGCCCACTACATTGACGGCCCCCACTGCGTCAAGACCTGCCCGGCAGGAGTCATGGGAGAAAACAACACCCTGGTCTGGAAGTACGCAGACGCYGGCCATGTGTGCCACCTGTGCCATCCAAACTGCACCTACGGGTGAGTGGAAAGTGAAGGAGAACAGAACA	chr7	55232969	55233159
1873AAP13O1_P05	F2	EGFR	AAA0048895	EGFR_exon16_1	TGGGTTTTGGCATTTTCAATACACTT	AGTGGGAGACTAAAGTCAGACAG	174	31	TGGGTTTTGGCATTTTCAATACACTTACTTTGTATAAGAAATAGTTTGCCAAATATAGAAAGAGGGGATTTAGTCAAGATTTAAATTAAAAATGTTAGTGGTCATTTTTCTAATGTCTTTCTATTTTTTCCCAGGTCCTAATAAATCTTCACTGTCTGACTTTAGTCTCCCACT	chr7	55236082	55236255
1873AAP13O1_P06	F1	EGFR	AAA0003104	EGFR_Exon17_1	TTATAGTGTTACACCAGGGCTCC	GCTGGGCTCCCGCTCT	173	46	TTATAGTGTTACACCAGGGCTCCCCAGGCCTCTCACATATTGAAAYGTACTTGTCCATCTTTCTCCAGGCCAGGAAATGAGAGTCTCAAAGCCATGTTATTCTGCCTTTTTAAACTATCATCCTGTAATCAAAGTAATGATGGCAGCGTGTCCCAYCAGAGCGGGAGCCCAGC	chr7	55237932	55238104
1873AAP13O1_P05	H3	EGFR	AAA0100347	EGFR_Exon17_2	AGTCTCAAAGCCATGTTATTCTGC	GCATCCACCCCAACCCAG	165	49	AGTCTCAAAGCCATGTTATTCTGCCTTTTTAAACTATCATCCTGTAATCAAAGTAATGATGGCAGCGTGTCCCAYCAGAGCGGGAGCCCAGCTGCTCAGGAGTCATGCTTAGGATGGATCCCTTCTCTTCTGCCRTCAGAGTTTCAGCTGGGTTGGGGTGGATGC	chr7	55238013	55238177
1873AAP13O1_P03	G2	EGFR	AAA0003103	EGFR_Exon17_3	CTGCTCAGGAGTCATGCTTAGG	AGGGGTGGCAGAAAGGAAAAG	186	56	CTGCTCAGGAGTCATGCTTAGGATGGATCCCTTCTCTTCTGCCRTCAGAGTTTCAGCTGGGTTGGGGTGGATGCAGCCACCTCCATGCCTGGCCTTCTGCATCTGTGATCATCACGGCCTCCTYCTGCCACTGAGCCTCATGCCTTCACDTGTCTGTTCCCCCCRCTTTTCCTTTCTGCCACCCCT	chr7	55238104	55238289
1873AAP13O1_P02	F1	EGFR	AAA0100344	EGFR_Exon18_1	AAATCTCCAAAATATATGCCAAAGAAGT	AAATGCAGGAAAGCATCTTCACC	188	43	AAATCTCCAAAATATATGCCAAAGAAGTAGAATGAGAAAAATGTATATTTCTCTTTCACTTCCTACAGATGCACWGGGCCAGGTCTTGAAGGCTGTCCAACGAATGGGTAAGTGTTCACAGCTCTGTGTCACATGGACCTCGTCAAGAATGACCACACTGCTGTGGGTGAAGATGCTTTCCTGCATTT	chr7	55238800	55238987
1873AAP13O1_P02	D2	EGFR	AAA0107141	EGFR_Exon19_1	ATGCAGGGGCGTGTTGAG	GGCGCCTTCGCATGAAGAG	174	62	ATGCAGGGGCGTGTTGAGTGCCAAGGCCATGGAATCTGTCAGCAACCTCACCCTTCCTTGTTCCTCCACCTCATTCCAGGCCTAAGATCCCGTCCATCGCCACTGGGATGGTGGGGGCCCTCCTCTTGCTGCTGGTGGTGGCCCTGGGGATCGGCCTCTTCATGCGAAGGCGCC	chr7	55240597	55240770
1873AAP13O1_P01	D2	EGFR	AAA0071205	EGFR_Exon19_2	ACCTCATTCCAGGCCTAAGATCC	GCTCCTGAGCCCACCCA	185	65	ACCTCATTCCAGGCCTAAGATCCCGTCCATCGCCACTGGGATGGTGGGGGCCCTCCTCTTGCTGCTGGTGGTGGCCCTGGGGATCGGCCTCTTCATGCGAAGGCGCCACATCRTTCGGAAGCGCACGCTGCGGAGGCTGCTGCAGGAGAGGGAGGTGAGTGCCAGTCCTGGGTGGGCTCAGGAGC	chr7	55240664	55240848
1873AAP13O1_P03	D1	EGFR	AAA0136539	EGFR_Exon28_1	AGTGGATGAGATGTGGTACAAGC	TCCATGTAAAATAGAGCCATAGTGGA	168	42	AGTGGATGAGATGTGGTACAAGCATTCCATGGGCAACTTCTCTGTTTCTTTTTCAGAGTGCAACCAGCAACAATTCCACCGTGGCTTGCATTGATAGAAATGGGGTATGTATGAACACCTTATAAGCCAGAATTTACAGYTCTCCACTATGGCTCTATTTTACATGGA	chr7	55269372	55269539
1873AAP13O1_P03	G3	EGFR	AAA0048865	EGFR_Exon29_1	CGGAGTAACCTTCCCTCATTTCC	GAGCAGGACTGTTTCCAGACAAG	171	56	CGGAGTAACCTTCCCTCATTTCCTCCTGCAGCTGCAAAGCTGTCCCATCAAGGAAGACAGCTTCTTGCAGCGATACAGCTCAGACCCCACAGGCGCCTTGACTGAGGACAGCATAGACGACACCTTCCTCCCAGTGCCTGGTGAGTGGCTTGTCTGGAAACAGTCCTGCTC	chr7	55270179	55270349
1873AAP13O1_P05	B1	EGFR	AAA0047351	EGFR_Exon30_1	TTGAGGACATTCACAGGGTTC	TCCTGGTAGTGTGGGTCTC	200	52	TTGAGGACATTCACAGGGTTCAGAACCCagggatcctgcatgggatggtgctttgctgattacttcacctctgatttctttccactttcagaATACATAAACCAGTCCGTTCCCAAAAGGCCCGCTGGCTCTGTGCAGAATCCTGTCTATCACAATCAGCCTCTGAACCCCGCGCCCAGCAGAGACCCACACTACCAGGA	chr7	55272858	55273057
1873AAP13O1_P03	B1	EGFR	AAA0100343	EGFR_Exon30_2	GCTCTGTGCAGAATCCTGTCTAT	CTAATTTGGTGGCTGCCTTTCTG	190	59	GCTCTGTGCAGAATCCTGTCTATCACAATCAGCCTCTGAACCCCGCGCCCAGCAGAGACCCACACTACCAGGACCCCCACAGCACTGCAGTGGGCAACCCCGAGTATCTCAACACTGTCCAGCCCACCTGTGTCAACAGCACATTCGACAGCCCTGCCCACTGGGCCCAGAAAGGCAGCCACCAAATTAG	chr7	55272985	55273174
1873AAP13O1_P04	B1	EGFR	AAA0003125	EGFR_Exon30_3	GCAACCCCGAGTATCTCAACAC	CATTTTCAGCTGTGGAGCCCTTA	183	55	GCAACCCCGAGTATCTCAACACTGTCCAGCCCACCTGTGTCAACAGCACATTCGACAGCCCTGCCCACTGGGCCCAGAAAGGCAGCCACCAAATTAGCCTGGACAACCCTGACTACCAGCAGGACTTCTTTCCCAAGGAAGCCAAGCCAAATGGCATCTTTAAGGGCTCCACAGCTGAAAATG	chr7	55273078	55273260
1873AAP13O1_P05	G2	EGFR	AAA0100339	EGFR_Exon30_4	CTGGACAACCCTGACTACCAG	CTTGGTCCTGGGTATCGAAAGAG	192	49	CTGGACAACCCTGACTACCAGCAGGACTTCTTTCCCAAGGAAGCCAAGCCAAATGGCATCTTTAAGGGCTCCACAGCTGAAAATGCAGAATACCTAAGGGTCGCGCCACAAAGCAGTGAATTTATTGGAGCATGACCACGGAGGATAGTATGAGCCCTAAAAATCCAGACTCTTTCGATACCCAGGACCAAG	chr7	55273176	55273367

## Sheet: EPHA2
EPHA2 FP=forward primer, RP= reverse primer, GC=GC content in %, Chr.=chromosome
Plate	Well	Gene	Assay_ID	Assay_Name	FP	RP	Length	GC	Amplicon	Chr.	From	To
1873AAP13O1_P01	H2	EPHA2	AAA0136540	EPHA2_var1_Exon1_1	TATTCTTGGCCGATGGGGCTC	CTGCTCCAGCCCCTAACTCT	187	63	TATTCTTGGCCGATGGGGCTCCAGGCCCTGTCGAGGCTCAGATGGGGATCCCCACAGTGTTCACCTGGTCCTTGAGTCCCAGCAGGCTGTAGGCRATGCGCTTCTGGTGGCCGGGCAGCCGCACCCMAATCCTCTTGATGTCGCTGTGGGCCgggagggagagagggagagttaggggctggagcag	chr1	16451673	16451859
1873AAP13O1_P02	D3	EPHA2	AAA0136542	EPHA2_var1_Exon2_1	GCAGCCTCTGGAGTGGGA	GCACGGTGTCCGAGTGG	163	62	GCAGCCTCTGGAGTGGGAGGCGGGAGGCGAGGGGGGACGGAAAGGGGCCTGACTTACTCGTTGRTCATCTGCACCACCTTCTCGATGGCAGTGTAGCCGGCCGCCATGAAGTGCTCCGTATACTGCTGCATCTTGATGGACTCCAGCCACTCGGACACCGTGC	chr1	16455872	16456034
1873AAP13O1_P02	A3	EPHA2	AAA0136541	EPHA2_var1_Exon2_2	CATCTGCACCACCTTCTCGATG	CTCACCTGCAGTGCTTCCT	174	63	CATCTGCACCACCTTCTCGATGGCAGTGTAGCCGGCCGCCATGAAGTGCTCCGTATACTGCTGCATCTTGATGGACTCCAGCCACTCGGACACCGTGCGGAAGGGCACCCCCTCCGAGCCGCTCGTGCTGGGGAGCCGGATAGACACGCtgcaacaggaagcactgcaggtgag	chr1	16455937	16456110
1873AAP13O1_P02	G1	EPHA2	AAA0112151	EPHA2_var1_Exon3_1	AATTGAGGTCATCATGGGCAGAG	CCCCTCCGCCATCTACCAG	181	60	AATTGAGGTCATCATGGGCAGAGGGCATAGAACTCACCGGGGGTCAAAGTCAGCCAGGGTCTTGAGGGAGTCAGGGGCAYGAATGAGCTTGTCCAGGATGCTGACGATGTCAGCGAACTTGGGGCGGCGGGCACGCTCCTGCTGCCAGCACTGCATCATGAGCTGGTAGATGGCGGAGGGG	chr1	16456684	16456864
1873AAP13O1_P02	E2	EPHA2	AAA0136543	EPHA2_var1_Exon3_2	TTGTCCAGGATGCTGACGATG	CAGAGGGTTTCAGTGGCTTTCTG	198	62	TTGTCCAGGATGCTGACGATGTCAGCGAACTTGGGGCGGCGGGCACGCTCCTGCTGCCAGCACTGCATCATGAGCTGGTAGATGGCGGAGGGGCAGTCCATGGGYGTGGGGAGCCGGAAGCCATCATTGATGGCTTTCATCACCTGGCGGGGCACGAAGGTCAGGGGCGCTGTTGCAGAAAGCCACTGAAACCCTCTG	chr1	16456772	16456969
1873AAP13O1_P03	B2	EPHA2	AAA0112153	EPHA2_var1_Exon4_1	CCCCTGCAGTTTGAGATGAGTAA	CCATTTCCTACCGGAAGTTCACC	186	59	CCCCTGCAGTTTGAGATGAGTAAAGGGCTTGAGTTCAGGTCCGGRCAGGCCTGGGGAGGGCAAGGGCACCCACCTCGTGGTTGGACAACTCCCAGTAGGGCCGCTCGCCATAGGTCATCACCTCCCACATGACAATGCCAAAGCTCCACACGTCGCTGGCAGAGGTGAACTTCCGGTAGGAAATGG	chr1	16458143	16458328
1873AAP13O1_P02	A2	EPHA2	AAA0112152	EPHA2_var1_Exon4_2	CGTGGTTGGACAACTCCCAG	CCAGAGGGCACAGTGGTGA	188	63	CGTGGTTGGACAACTCCCAGTAGGGCCGCTCGCCATAGGTCATCACCTCCCACATGACAATGCCAAAGCTCCACACGTCGCTGGCAGAGGTGAACTTCCGGTAGGAAATGGCCTCCGGGGCGGTCCAGCGGATGGGGATCTTGCCGCCCTGCAGGGAACCCAGGCCCAGTCACCACTGTGCCCTCTGG	chr1	16458218	16458405
1873AAP13O1_P02	E3	EPHA2	AAA0136544	EPHA2_var1_Exon5_1	ACCATGCAGGGCGAAGG	ACCTGGCCAACATGAACTATGTG	192	61	ACCATGCAGGGCGAAGGCCGCTTCTCCCTTGAGGTCCCCTTCCCCAACTTACACTGGTGGTGTAGGTGGCCTCGGGGTCGTCCTCCAGCACGCGGGACAGGCCAAAGTCAGACACCTTGCAGACCAGGTTGCTGTTGACGAGGATGTTGCGGGCAGCCAGGTCACGGTGCACATAGTTCATGTTGGCCAGGT	chr1	16458507	16458698
1873AAP13O1_P02	H1	EPHA2	AAA0112154	EPHA2_var1_Exon5_2	CAGGCCAAAGTCAGACACCTT	AGCTGAGCGCCTGTGC	189	60	CAGGCCAAAGTCAGACACCTTGCAGACCAGGTTGCTGTTGACGAGGATGTTGCGGGCAGCCAGGTCACGGTGCACATAGTTCATGTTGGCCAGGTACTTCATGCCAGCTGCGATGCCCYGCAGCATGCCCACCAGCTGCAGCACGCTGAACTCGCCATCCTTCTCCTGCCGGAGCACAGGCGCTCAGCT	chr1	16458604	16458792
1873AAP13O1_P02	F3	EPHA2	AAA0136545	EPHA2_var1_Exon6_1	GGCCAGCCCTGAACCC	GCCCACTTACCTCTCACCTG	176	61	GGCCAGCCCTGAACCCGCYAGGCCAGCCCCGGGCTCAATGGCCAGGCATCCCYGCCCCCTACAACCCACATCCTTACCCGAAGGAACTTGTCCAGGGCCCCATTCTCCATGTACTCAGTGATGATCATCATGGGCTTGTCTGTAGGGGggtgggcacaggtgagaggtaagtgggc	chr1	16458796	16458971
1873AAP13O1_P02	F2	EPHA2	AAA0112158	EPHA2_var1_Exon7_1	GACAGAGCCCCTGCTAAGTG	GTGGCCATCAAGACGCTGAAAG	186	61	GACAGAGCCCCTGCTAAGTGGYCCCTCTCCACCCAGTGTGGGCAGGCCCCAAGCCTCACATTTGGAGATGACGCCCTCYAGGCGGATGATGTTGTGGTGGCTGAACTGGCCCATGATGCCGGCCTCGCCRAGGAAGTCCACTCGCTGCTTCTCTGTGTAGCCGGCTTTCAGCGTCTTGATGGCCAC	chr1	16459616	16459801
1873AAP13O1_P02	H2	EPHA2	AAA0112157	EPHA2_var1_Exon7_2	GGATGATGTTGTGGTGGCTGAA	CACTCCCCTGACCCTGTCT	192	60	GGATGATGTTGTGGTGGCTGAACTGGCCCATGATGCCGGCCTCGCCRAGGAAGTCCACTCGCTGCTTCTCTGTGTAGCCGGCTTTCAGCGTCTTGATGGCCACCGGCACCTCCTTCTTCCCCGAGGATGTCTTCAGCRTGCCCTTGTACACCTCCCCAAACTCTCCTGTGGGCAGACAGGGTCAGGGGAGTG	chr1	16459699	16459890
1873AAP13O1_P03	C1	EPHA2	AAA0136547	EPHA2_var1_Exon8_1	CCCACACTGTGTCACCACC	AACTGAAGCCCCTGAAGACATAC	182	59	CCCACACTGTGTCACCACCGCTGCCTCCTCAGGGCCCCTTGGCAGGGGGCCAACCTCACCTGCTCCGATCACCTTCTGCCGAGTGACACAGGATGGATGGATCTCGGTAGTGAACTTCAACACAGCCTGGTTGGGGTCCTCATATGTGTGGGGGTCCACGTATGTCTTCAGGGGCTTCAGTT	chr1	16459917	16460098
1873AAP13O1_P03	H2	EPHA2	AAA0136546	EPHA2_var1_Exon8_2	ACCTGCTCCGATCACCTTCT	CTGAGCTGCCTGTGACCC	164	56	ACCTGCTCCGATCACCTTCTGCCGAGTGACACAGGATGGATGGATCTCGGTAGTGAACTTCAACACAGCCTGGTTGGGGTCCTCATATGTGTGGGGGTCCACGTATGTCTTCAGGGGCTTCAGTTGTTCTGGAAGGAGAAGGGGTGGGGTCACAGGCAGCTCAG	chr1	16459974	16460137
1873AAP13O1_P01	B2	EPHA2	AAA0112161	EPHA2_var1_Exon9_1	CAGTGCCCTGGGAACACC	CTGACCTCCCTGCATTTGGTTC	191	67	CAGTGCCCTGGGAACACCCTGGCTGCCCCCACCTCCCCCACAGAGCTGGGGACGGTGCGGGCAGGGCTGGGCCTGGAGCRGGGGCTGCGTCTCACCTGACTTGGAGAAGTAAACGTCCTCCGGGGACTGGCGGGCACGCTGGTTCTTCCTCCTGAAAGAGCCCCACGGGGAACCAAATGCAGGGAGGTCAG	chr1	16460260	16460450
1873AAP13O1_P02	H3	EPHA2	AAA0112162	EPHA2_var1_Exon10_1	GCCCCATTTTCCCACCCAAG	GGGAACTCCCTTGTCATCAGC	191	60	GCCCCATTTTCCCACCCAAGCCCATGTGGAGCCAGGGTATGGGCTCTGACGAACCTGCGGTGGATAAAGAAGCCAACTCCTGCCAGCACCAGAAGCAGGACCACACCGACAGCCACGCCGCCAATCACCGCCAAGTTGCCAGATCCCTCCGGGGCTGGTGGAAGAAATCAGCTGATGACAAGGGAGTTCCC	chr1	16460909	16461099
1873AAP13O1_P01	H1	EPHA2	AAA0112164	EPHA2_var1_Exon11_1	CCAAGATGTCTCAATTGCTTGGT	GTTTCTCCGTGACCCTGGAC	183	63	CCAAGATGTCTCAATTGCTTGGTTCTGGGCCCTGGCCTGGTCCATGCCCAGGGTCCCCCAACTCACACAGCGTCTGGAATTCGTGCACCTTGCTGCCGGCCCCCTGGCCCTCCTGCGTCAGTGCCTGCACCTGGACMAGGTAGGTGGTGTCTGGGGCCAGGTCGTCCAGGGTCACGGAGAAAC	chr1	16461465	16461647
1873AAP13O1_P01	C1	EPHA2	AAA0136548	EPHA2_var1_Exon11_2	GGAATTCGTGCACCTTGCT	CTGCCCTGCCCTCACT	192	67	GGAATTCGTGCACCTTGCTGCCGGCCCCCTGGCCCTCCTGCGTCAGTGCCTGCACCTGGACMAGGTAGGTGGTGTCTGGGGCCAGGTCGTCCAGGGTCACGGAGAAACCCTCGGTGCGGCGCACATTGTAGCTGTTGGAGTCTCCCTGTGGGTGGGTGGCCGGCGGAGGAGCAGGCAGTGAGGGCAGGGCAG	chr1	16461540	16461731
1873AAP13O1_P02	E1	EPHA2	AAA0112166	EPHA2_var1_Exon12_1	CAGAAGGGTGCTTCTTCAGATGG	CACCTCGCTTAGCGTCTCC	191	61	CAGAAGGGTGCTTCTTCAGATGGCTGGGTGGTTTGGTGATCATCTATGTGACCAGCCTGTCCCCTGCTGTCGGCCCAGCTAGAGCCAGCCCCGCCCCTCTGGGAGTTACCTTCTTGCGGTAAGTGACCTCGTACTTCCACACTCGGCTCTGCTGCGGCGGGGGGATGCTCCAGGAGACGCTAAGCGAGGTG	chr1	16462041	16462231
1873AAP13O1_P01	G2	EPHA2	AAA0136549	EPHA2_var1_Exon12_2	TTCTTGCGGTAAGTGACCTCGTA	TAGGCAGCTTCTTACCCACTTCC	159	64	TTCTTGCGGTAAGTGACCTCGTACTTCCACACTCGGCTCTGCTGCGGCGGGGGGATGCTCCAGGAGACGCTAAGCGAGGTGGTGCTGCGGCCCTCCAGCCTCACCTTGGGGGGCTCTGGGCAGGACAGGCAGTGGGGGAAGTGGGTAAGAAGCTGCCTA	chr1	16462151	16462309
1873AAP13O1_P01	H3	EPHA2	AAA0136551	EPHA2_var1_Exon13_1	TCCTCCTTAAGCCCCACCTG	CCCCACATGAACTACACCTTCAC	164	63	TCCTCCTTAAGCCCCACCTGGGCAGGCCCCATAGGGCACAGCTGCCACCCCTGGACCTCACCTGTCTGGTTGATGCTGACACTGGCAGTACGGAAGCTGCGGCTGGTTACCAGGCCTGAGACGCCATTGCGGGCCTCCACGGTGAAGGTGTAGTTCATGTGGGG	chr1	16464287	16464450
1873AAP13O1_P02	F4	EPHA2	AAA0136550	EPHA2_var1_Exon13_2	CTGTCTGGTTGATGCTGACACT	GCTACTCGGAGCCTCCTCAC	162	61	CTGTCTGGTTGATGCTGACACTGGCAGTACGGAAGCTGCGGCTGGTTACCAGGCCTGAGACGCCATTGCGGGCCTCCACGGTGAAGGTGTAGTTCATGTGGGGCTCCAGGTCGCTCACTGTCACACTGGTGCGGGTCAGTCYGTGAGGAGGCTCCGAGTAGC	chr1	16464348	16464509
1873AAP13O1_P01	E1	EPHA2	AAA0136552	EPHA2_var1_Exon13_3	TCCACGGTGAAGGTGTAGTTC	GCCCCCTCAGGACAGC	192	65	TCCACGGTGAAGGTGTAGTTCATGTGGGGCTCCAGGTCGCTCACTGTCACACTGGTGCGGGTCAGTCYGTGAGGAGGCTCCGAGTAGCGCACACTGGCCTCACACGGCCCGCATTCCCCAGACTCGGGCCAGCACTGTTCGCAGGTGACGCTGTAGACAATGTCCTCGCGGCCCCCGCTGTCCTGAGGGGGC	chr1	16464422	16464613
1873AAP13O1_P01	D3	EPHA2	AAA0136553	EPHA2_var1_Exon13_4	GCACTGTTCGCAGGTGACG	CAGCACAGCACTGACTCCTC	160	66	GCACTGTTCGCAGGTGACGCTGTAGACAATGTCCTCGCGGCCCCCGCTGTCCTGAGGGGGCGTCCAGCGCAGCTCCACCTTGGCACCCATGCCCACGGCTGTGAGGTAGTGTGGGGCGGARGGGGGTCCTGCACAGACAGGAGGAGTCAGTGCTGTGCTG	chr1	16464553	16464712
1873AAP13O1_P01	G3	EPHA2	AAA0136554	EPHA2_var1_Exon14_1	CGGACACGTCACCCTCAGT	CATCTGAGAGCCCCTGCTTG	175	64	CGGACACGTCACCCTCAGTCACGCCACCCTGACCCACTGCAAGACTCACGTGTGCAAGGCATCGACGCTGGGTCCTGAGGTGCCCGGAAGAAGCCTTCCTCACACTCGCAGGAGGTGGCACCCTCAGGGGATGGCAGCGTGTGCTCAGGGCACTCCAAGCAGGGGCTCTCAGATG	chr1	16464721	16464895
1873AAP13O1_P03	E2	EPHA2	AAA0112171	EPHA2_var1_Exon14_2	CTGAGGTGCCCGGAAGAAG	TGAACTGATGTCCTTGTGCTCTG	173	58	CTGAGGTGCCCGGAAGAAGCCTTCCTCACACTCGCAGGAGGTGGCACCCTCAGGGGATGGCAGCGTGTGCTCAGGGCACTCCAAGCAGGGGCTCTCAGATGCCTCAAACTTAAAAAATCCAGGCGAGCAGGCTGGTGGACAYAGGACAGACAGAGCACAAGGACATCAGTTCA	chr1	16464795	16464967
1873AAP13O1_P01	E2	EPHA2	AAA0136559	EPHA2_var1_Exon15_1	CCTGGGAATGCAGAACCC	CCGGCACCTGTGTGGA	192	65	CCTGGGAATGCAGAACCCCCTTCCCTGCAACCCAGAACCGTCACTCACCCTGGCAGGCATCCTCCACCTTCTCGTAGCCTGCCTGGCACAGGCACTGCCCAATGGGCACCAGCCACTCGCCATCCACTGCACAGTGCATACGGGGCTCTTCACCCCCCGGTGGCACCACGGCATGGTCCACACAGGTGCCGG	chr1	16474825	16475016
1873AAP13O1_P01	C2	EPHA2	AAA0136556	EPHA2_var1_Exon15_2	GCACAGGCACTGCCCAAT	GGCCTGGCCCACTTCC	168	67	GCACAGGCACTGCCCAATGGGCACCAGCCACTCGCCATCCACTGCACAGTGCATACGGGGCTCTTCACCCCCCGGTGGCACCACGGCATGGTCCACACAGGTGCCGGCCACAGTGGCCAGGGAAGGTGCATCAGAGCCGGCGATGGTCTCAGGGAAGTGGGCCAGGCC	chr1	16474910	16475077
1873AAP13O1_P02	C3	EPHA2	AAA0136557	EPHA2_var1_Exon15_3	CACAGTGGCCAGGGAAGG	CTCACCCGCAAAGGCTTCTA	162	62	CACAGTGGCCAGGGAAGGTGCATCAGAGCCGGCGATGGTCTCAGGGAAGTGGGCCAGGCCCTGCAGCAGCTCGGGGCACTTCTTGTAGTAGACACGGACGGAGAGYAGYGCCACACAGGCACCGATATCCTGGAAGGCCAGGTAGAAGCCTTTGCGGGTGAG	chr1	16475018	16475179
1873AAP13O1_P02	H4	EPHA2	AAA0136558	EPHA2_var1_Exon15_4	TTGTAGTAGACACGGACGGAGAG	CCTGTTCACCAAGATTGACACCA	186	60	TTGTAGTAGACACGGACGGAGAGYAGYGCCACACAGGCACCGATATCCTGGAAGGCCAGGTAGAAGCCTTTGCGGGTGAGCGGCCCCACGGAGCGCTCCTCCACGTTCAGCTTCACGTGGCGTGCCTCGAAGTCGCTGCTGACGGTGATCTCATCGGGCGCAATGGTGTCAATCTTGGTGAACAGG	chr1	16475100	16475285
1873AAP13O1_P03	D2	EPHA2	AAA0136560	EPHA2_var1_Exon15_5	CGTGGCGTGCCTCGAA	TCAAGTTTACTGTACGTGACTGC	189	57	CGTGGCGTGCCTCGAAGTCGCTGCTGACGGTGATCTCATCGGGCGCAATGGTGTCAATCTTGGTGAACAGGCGCTTCTGGAAGTTGGTGCCGTAGTCCAGGTCCGACTCGGCATAGTAGAGGTTGAAAGTCTCCTTGCAGGAGCTGGCGCCACCAGGGAAGCTGTTGCAGTCACGTACAGTAAACTTGA	chr1	16475215	16475403
1873AAP13O1_P03	H3	EPHA2	AAA0136555	EPHA2_var1_Exon15_6	CGACTCGGCATAGTAGAGGTTGA	GTGTGCAACGTGATGTCTGG	174	56	CGACTCGGCATAGTAGAGGTTGAAAGTCTCCTTGCAGGAGCTGGCGCCACCAGGGAAGCTGTTGCAGTCACGTACAGTAAACTTGAGCTCAATGAAGATACGCTCAGCCTCTCCTCGGTACACCCAGTTGGTGCGGAGCCAGTTGTCCTGGTCGCCAGACATCACGTTGCACAC	chr1	16475318	16475491
1873AAP13O1_P04	B3	EPHA2	AAA0112179	EPHA2_var1_Exon15_7	GAGCTCAATGAAGATACGCTCA	CACCTGCCCACACTAACCTG	177	55	GAGCTCAATGAAGATACGCTCAGCCTCTCCTCGGTACACCCAGTTGGTGCGGAGCCAGTTGTCCTGGTCGCCAGACATCACGTTGCACACGGAGTACATGTAGATCGGCATGTCATTCATGATGTTCTGCATCAGGTCCCACTGTGGGGGGAAGATACAGGTTAGTGTGGGCAGGTG	chr1	16475402	16475578
1873AAP13O1_P02	F5	EPHA2	AAA0136561	EPHA2_var1_Exon16_1	gaCCAGCAGCCCCATTCTC	GGTCTGACTCCTGAAGACACC	173	61	gaCCAGCAGCCCCATTCTCACACCTCTCCCCACCCCGAAGGCTTACATACCCCTTTGCCATACGGGTGTGTGAGCCAGCCGAGCTCCCCTCCAGCTGCAGCAAAGTCCAGCAGTACCACTGAAAGGGAGAAGGGAGAGGGGGTGAGCCTGGGGGTGTCTTCAGGAGTCAGACC	chr1	16477341	16477513
1873AAP13O1_P01	A3	EPHA2	AAA0136562	EPHA2_var1_Exon17_1	TGCGCGCGTCAAGGAG	GATCGGACCGAGAGCGAGAAG	190	76	TGCGCGCGTCAAGGAGCGCCGGGCTCTAGGGGGCACTGGGGCCCGGGGGCCAGGGGTCCAGACGCCGCGCGCACTCACCTTCCTTGCCCTGCGCCGCCGCGGCCGCGGCCAGCGCACAGCCCCACAGCAGGGCGAAGCAGGCGCGGGCTGCCTGGAGCTCCATGCCGCGCTTCTCGCTCTCGGTCCGATC	chr1	16482265	16482454

## Sheet: IGF1R
IGF1R FP=forward primer, RP= reverse primer, GC=GC content in %, Chr.=chromosome
Plate	Well	Gene	Assay_ID	Assay_Name	FP	RP	Length	GC	Amplicon	Chr.	From	To
1873AAP13O1_P02	G2	IGF1R	AAA0136596	IGF1R_var1_Exon1_1	tGAGAAAGGGGAATTTCATCCCAAA	AGCCCCTCGGAGGAAAAGT	182	61	tGAGAAAGGGGAATTTCATCCCAAATAAAAGGAATGAAGTCTGGCTCCGGAGGAGGGTCCCCGACCTCGCTGTGGGGGCTCCTGTTTCTCTCCGCCGCGCTCTCGCTCTGGCCGACGAGTGGAGAAAGTGAGTATGTGCCYGCCGCCCGCGGCCACTGCGGGAACTTTTCCTCCGAGGGGCT	chr15	99192778	99192959
1873AAP13O1_P06	D4	IGF1R	AAA0136598	IGF1R_var1_Exon2_1	TGAAAACCAACTGTATTATTGTTTGGAA	TCCTCGGCCTTGGAGATGAG	198	48	TGAAAACCAACTGTATTATTGTTTGGAAAATAGTTTAAAAATTATTTCCTTCTAACTGAGACGTTTACCCTCTTGTCTCCCTTCAGTCTGCGGGCCAGGCATCGACATCCGCAACGACTATCAGCAGCTGAAGCGCCTGGAGAACTGCACGGTGATCGAGGGCTACCTCCACATCCTGCTCATCTCCAAGGCCGAGGA	chr15	99250705	99250902
1873AAP13O1_P03	C2	IGF1R	AAA0136599	IGF1R_var1_Exon2_2	ATCCGCAACGACTATCAGCAG	GTTGGGGAAGAGGTCTCCG	192	59	ATCCGCAACGACTATCAGCAGCTGAAGCGCCTGGAGAACTGCACGGTGATCGAGGGCTACCTCCACATCCTGCTCATCTCCAAGGCCGAGGACTACCGCAGCTACCGCTTCCCCAAGCTCACGGTCATTACCGAGTACTTGCTGCTGTTCYGAGTGGCTGGCCTCGAGAGCCTCGGAGACCTCTTCCCCAAC	chr15	99250811	99251002
1873AAP13O1_P04	F5	IGF1R	AAA0136597	IGF1R_var1_Exon2_3	CTTCCCCAAGCTCACGGTCATTA	TTCCTCAGGTTGTAAAGCCCAAT	183	54	CTTCCCCAAGCTCACGGTCATTACCGAGTACTTGCTGCTGTTCYGAGTGGCTGGCCTCGAGAGCCTCGGAGACCTCTTCCCCAACCTCACGGTCATCCGCGGCTGGAAACTCTTCTACAACTACGCCCTGGTCATCTTCGAGATGACCAATCTCAAGGATATTGGGCTTTACAACCTGAGGAA	chr15	99250918	99251100
1873AAP13O1_P06	A3	IGF1R	AAA0136600	IGF1R_var1_Exon2_4	CGGCTGGAAACTCTTCTACAACT	ATGTAGTTATTGGACACCGCATC	186	49	CGGCTGGAAACTCTTCTACAACTACGCCCTGGTCATCTTCGAGATGACCAATCTCAAGGATATTGGGCTTTACAACCTGAGGAACATTACTCRGGGGGCCATCAGGATTGAGAAMAATGCTGACCTCTGTTACCTCTCCACTGTGGACTGGTCCCTGATCCTGGATGCGGTGTCCAATAACTACAT	chr15	99251017	99251202
1873AAP13O1_P05	C2	IGF1R	AAA0136601	IGF1R_var1_Exon2_5	TTGGGCTTTACAACCTGAGGAAC	ATCGGCTTCTCCTCCATGGTC	190	52	TTGGGCTTTACAACCTGAGGAACATTACTCRGGGGGCCATCAGGATTGAGAAMAATGCTGACCTCTGTTACCTCTCCACTGTGGACTGGTCCCTGATCCTGGATGCGGTGTCCAATAACTACATTGTGGGGAATAAGCCCCCAAAGGAATGTGGGGACCTGTGTCCAGGGACCATGGAGGAGAAGCCGAT	chr15	99251079	99251268
1873AAP13O1_P05	E1	IGF1R	AAA0040371	IGF1R_var1_Exon2_6	AACTACATTGTGGGGAATAAGCC	AGAGGAGAGAGAGAGGCAGA	191	51	AACTACATTGTGGGGAATAAGCCCCCAAAGGAATGTGGGGACCTGTGTCCAGGGACCATGGAGGAGAAGCCGATGTGTGAGAAGACCACCATCAACAATGAGTACAACTACCGCTGCTGGACCACAAACCGCTGCCAGAAAAGTAAGAATGATGCTGACTGYTGctttctctctgcctctctctctcctct	chr15	99251195	99251385
1873AAP13O1_P01	E3	IGF1R	AAA0136602	IGF1R_var1_Exon3_1	CCAGGCCCAGAGAAGGC	GTAGTGGCGGCAAGCTACAC	188	65	CCAGGCCCAGAGAAGGCGGTGCCTCCCCTGCCCGGTCTCATCTCCGTCTCTCCTCTCTCTCCACAGTGTGCCCAAGCACGTGTGGGAAGYGGGCGTGCACCGAGAACAATGAGTGCTGCCACCCCGAGTGCCTGGGCAGCTGCAGCGCGCCTGACAACGACACGGCCTGTGTAGCTTGCCGCCACTAC	chr15	99434488	99434675
1873AAP13O1_P02	A1	IGF1R	AAA0040438	IGF1R_var1_Exon3_2	CGTGCACCGAGAACAATGAGT	CAGAAGTCACGGTCCACACAG	178	63	CGTGCACCGAGAACAATGAGTGCTGCCACCCCGAGTGCCTGGGCAGCTGCAGCGCGCCTGACAACGACACGGCCTGTGTAGCTTGCCGCCACTACTACTATGCCGGTGTCTGTGTGCCTGCCTGCCCGCCCAACACCTACAGGTTTGAGGGCTGGCGCTGTGTGGACCGTGACTTCTG	chr15	99434581	99434758
1873AAP13O1_P01	G4	IGF1R	AAA0136603	IGF1R_var1_Exon3_4	CCGCCCAACACCTACAG	GTGGGGCGGGTAGTGA	200	64	CCGCCCAACACCTACAGGTTTGAGGGCTGGCGCTGTGTGGACCGTGACTTCTGCGCCAACATCCTCAGCGCYGAGAGCAGCGACTCCGAGGGRTTTGTGATCCACGACGGMGAGTGCATGCAGGAGTGCCCCTCGGGCTTCATCCGCAACGGCAGCCAGAGGTCAGTCGCGGCCACACGTGTGGTCACTACCCGCCCCAC	chr15	99434706	99434905
1873AAP13O1_P03	G5	IGF1R	AAA0136605	IGF1R_var1_Exon4_1	AATGCAAGAAGACAGACTCAATTATG	GAGCAAATTGCCCTTGAAGATGG	189	41	AATGCAAGAAGACAGACTCAATTATGTGTGTTTTTGATTTTTTTTTTCTTCTTCAACAGCATGTACTGCATCCCTTGTGAAGGTCCTTGCCCGAAGGTCTGTGAGGAAGAAAAGAAAACAAAGACCATTGATTCTGTTACTTCTGCTCAGATGCTCCAAGGATGCACCATCTTCAAGGGCAATTTGCTC	chr15	99439927	99440115
1873AAP13O1_P06	E3	IGF1R	AAA0136604	IGF1R_var1_Exon4_2	GTACTGCATCCCTTGTGAAGGTC	GAGATCTAGCCGTTTTTCCAGGG	184	47	GTACTGCATCCCTTGTGAAGGTCCTTGCCCGAAGGTCTGTGAGGAAGAAAAGAAAACAAAGACCATTGATTCTGTTACTTCTGCTCAGATGCTCCAAGGATGCACCATCTTCAAGGGCAATTTGCTCATTAACATCCGACGGGGGAGTAAGTATTCCATCCCCCTGGAAAAACGGCTAGATCTC	chr15	99439989	99440172
1873AAP13O1_P05	H1	IGF1R	AAA0040434	IGF1R_var1_Exon5_1	TCCAAGTATGTCACCCTTACACC	CCTAGGATGAGGCGAAGGTTTTT	188	49	TCCAAGTATGTCACCCTTACACCAAGTGAGCACACAGTGACACAATCCCCTTTCAATGTAGATAACATTGCTTCAGAGCTGGAGAACTTCATGGGGCTCATCGAGGTGGTGACGGGCTACGTGAAGATCCGCCATTCTCATGCCTTGGTCTCCTTGTCCTTCCTAAAAAACCTTCGCCTCATCCTAGG	chr15	99442645	99442832
1873AAP13O1_P05	C3	IGF1R	AAA0136606	IGF1R_var1_Exon5_2	CAGAGCTGGAGAACTTCATGG	AACGTCAGCTCATGAAATTTGGG	164	52	CAGAGCTGGAGAACTTCATGGGGCTCATCGAGGTGGTGACGGGCTACGTGAAGATCCGCCATTCTCATGCCTTGGTCTCCTTGTCCTTCCTAAAAAACCTTCGCCTCATCCTAGGAGAGGAGCAGCTAGAAGGGTAAGTGCCCCAAATTTCATGAGCTGACGTT	chr15	99442718	99442881
1873AAP13O1_P04	G3	IGF1R	AAA0136607	IGF1R_var1_Exon6_1	GCAAAGAGGACCTGTGTTACGTG	GTACATTTTCCCTGCTTTGATGGT	182	54	GCAAAGAGGACCTGTGTTACGTGGCCAGCAGGCTAGAGGGGACTGTGGCCAAGGGCAGGTGCGCTAACATCGATTTCTGTGCTTCTAGGAATTACTCCTTCTACGTCCTCGACAACCAGAACTTGCAGCAACTGTGGGACTGGGACCACCGCAACCTGACCATCAAAGCAGGGAAAATGTAC	chr15	99451826	99452007
1873AAP13O1_P06	A4	IGF1R	AAA0136609	IGF1R_var1_Exon6_2	TACTCCTTCTACGTCCTCGACAA	GTTCCTGGTGTTTATGTCCCCTT	192	49	TACTCCTTCTACGTCCTCGACAACCAGAACTTGCAGCAACTGTGGGACTGGGACCACCGCAACCTGACCATCAAAGCAGGGAAAATGTACTTTGCTTTCAATCCCAAATTATGTGTTTCCGAAATTTACCGCATGGAGGAAGTGACGGGGACTAAAGGGCGCCAAAGCAAAGGGGACATAAACACCAGGAAC	chr15	99451918	99452109
1873AAP13O1_P06	B1	IGF1R	AAA0136608	IGF1R_var1_Exon6_3	AAAATGTACTTTGCTTTCAATCCCA	GGAGGAGGGTCTGCTGTTATC	192	49	AAAATGTACTTTGCTTTCAATCCCAAATTATGTGTTTCCGAAATTTACCGCATGGAGGAAGTGACGGGGACTAAAGGGCGCCAAAGCAAAGGGGACATAAACACCAGGAACAACGGGGAGAGAGCCTCCTGTGAGTGACAGCATCCAAAACACCRTGGGCCCAACCATCAYGATAACAGCAGACCCTCCTCC	chr15	99451999	99452190
1873AAP13O1_P05	C4	IGF1R	AAA0136610	IGF1R_var1_Exon7_2	CTGTCACTCACGGATGTACTCTT	AATGGCATCACCCAAAGCAGAAA	186	52	CTGTCACTCACGGATGTACTCTTTGCCCCAGGTGAAAGTGACGTCCTGCATTTCACCTCCACCACCACGTCGAAGAATCGCATCATCATAACCTGGCACCRGTACCGGCCCCCTGACTACAGGGATCTCATCAGCTTCACCGTTTACTACAAGGAAGCGTGAGTTTCTGCTTTGGGTGATGCCATT	chr15	99454513	99454698
1873AAP13O1_P05	A1	IGF1R	AAA0040353	IGF1R_var1_Exon8_1	TTTTTGAGGGTTTTGATGTCAGAG	TTCAGCCCATGTAGTAAGATGCC	184	35	TTTTTGAGGGTTTTGATGTCAGAGCCCCGAACTTYCTCYGAACTTAATTGTCTTTCAGACCCTTTAAGAATGTCACAGAGTATGATGGGCAGGATGCCTGCGGCTCCAARRRRRRRRRRRRRRRRRRRRRRRRRRRRRRRRRRRRRRRRRRRRRRGAGCCCGGCATCTTACTACATGGGCTGAA	chr15	99456215	99456398
1873AAP13O1_P05	H5	IGF1R	AAA0136612	IGF1R_var1_Exon8_2	ATGCCTGCGGCTCCAA	TGCGAATGTACAAGATCTCACTC	192	29	ATGCCTGCGGCTCCAARRRRRRRRRRRRRRRRRRRRRRRRRRRRRRRRRRRRRRRRRRRRRRGAGCCCGGCATCTTACTACATGGGCTGAAGCCCTGGACTCAGTACGCCGTTTRRRRRRRRRRRRRRRRRRRRRRRRRRRRRRRRRRRRRRRRRRRRRRTGGGGCCAAGAGTGAGATCTTGTACATTCGCA	chr15	99456308	99456499
1873AAP13O1_P06	D1	IGF1R	AAA0040351	IGF1R_var1_Exon8_3	GGCATCTTACTACATGGGCTGAA	ACAAGCAAGGCCAGTGAG	200	28	GGCATCTTACTACATGGGCTGAAGCCCTGGACTCAGTACGCCGTTTRRRRRRRRRRRRRRRRRRRRRRRRRRRRRRRRRRRRRRRRRRRRRRTGGGGCCAAGAGTGAGATCTTGTACATTCGCACCAATGCTRRRRRRRRRRRRRRRRRRRRRRRRRRRRRRRRRRRRRRRRRRRRRRCAAGCTCACTGGCCTTGCTTGT	chr15	99456376	99456575
1873AAP13O1_P06	H2	IGF1R	AAA0136614	IGF1R_var1_Exon9_1	AGAGTATCTGATAGCCTGACTCTT	CACAATGTAGTAACTCAGGTTGCC	178	45	AGAGTATCTGATAGCCTGACTCTTAAGTTCATTTCATTTTCTAGAATGTTCTTTGTTCCCCTCTCCAGTTCCTTCCATTCCCTTGGACGTTCTTTCAGCATCGAACTCCTCTTCTCAGTTAATCGTGAAGTGGAACCCTCCCTCTCTGCCCAACGGCAACCTGAGTTACTACATTGTG	chr15	99459125	99459302
1873AAP13O1_P04	A2	IGF1R	AAA0136613	IGF1R_var1_Exon9_2	TCTTTCAGCATCGAACTCCTCTT	GAATGAACGGTCACACCCTC	192	56	TCTTTCAGCATCGAACTCCTCTTCTCAGTTAATCGTGAAGTGGAACCCTCCCTCTCTGCCCAACGGCAACCTGAGTTACTACATTGTGCGCTGGCAGCGGCAGCCTCAGGACGGCTACCTTTACCGGCACAATTACTGCTCCAAAGGTAAGGGTGCAGCAGCGGCCTGGACGGAGGGTGTGACCGTTCATTC	chr15	99459215	99459406
1873AAP13O1_P05	D3	IGF1R	AAA0136615	IGF1R_var1_Exon10_1	GCATGTATAACGGCTTTCATTCCC	CTGCTTCTCGGCTTCAGTTTTGG	189	52	GCATGTATAACGGCTTTCATTCCCACTCTTGTTTTGGCTTTTCTTTTCCGAGAAGACAAAATCCCCATCAGGAAGTATGCCGACGGCACCATCGACATTGAGGAGGTCACAGAGAACCCCAAGACTGAGGTGTGTGGTGGGGAGAAAGGGCCTTGCTGCGCCTGCCCCAAAACTGAAGCCGAGAAGCAG	chr15	99459846	99460034
1873AAP13O1_P04	G2	IGF1R	AAA0040449	IGF1R_var1_Exon10_2	GAGGTCACAGAGAACCCCAAG	CAGTGGGTTTTGCCAACTGAAAT	199	54	GAGGTCACAGAGAACCCCAAGACTGAGGTGTGTGGTGGGGAGAAAGGGCCTTGCTGCGCCTGCCCCAAAACTGAAGCCGAGAAGCAGGCCGAGAAGGAGGAGGCTGAATACCGCAAAGTCTTTGAGAATTTCCTGCACAACTCCATCTTCGTGCCCAGGTACCCAGCTCATGTGAAATTTCAGTTGGCAAAACCCACTG	chr15	99459948	99460146
1873AAP13O1_P06	B2	IGF1R	AAA0136618	IGF1R_var1_Exon11_1	TCAAGTCATAGAAAAGACAAAAGAGGTAA	GGGTACTCTGTCTCCAGCTCTTC	191	49	TCAAGTCATAGAAAAGACAAAAGAGGTAAAAGTACTTAAAAGCCACATTTCTCTCCTCCTTGCAGACCTGAAAGGAAGCRGAGAGATGTCATGCAAGTGGCCAACACCACCATGTCCAGCCGAAGCAGGAACACCACGGCCRCAGACACCTACAACATCACYGACCCGGAAGAGCTGGAGACAGAGTACCC	chr15	99465312	99465502
1873AAP13O1_P05	F4	IGF1R	AAA0136616	IGF1R_var1_Exon11_2	CAAGTGGCCAACACCACCAT	CTGTGGATATCGATGCGGTACA	185	51	CAAGTGGCCAACACCACCATGTCCAGCCGAAGCAGGAACACCACGGCCRCAGACACCTACAACATCACYGACCCGGAAGAGCTGGAGACAGAGTACCCTTTCTTTGAGAGCAGAGTGGATAACAAGGAGAGAACTGTCATTTCTAACCTTCGGCCTTTCACATTGTACCGCATCGATATCCACAG	chr15	99465405	99465589
1873AAP13O1_P05	B4	IGF1R	AAA0136617	IGF1R_var1_Exon11_3	AGAGTGGATAACAAGGAGAGAACTG	TAGGTTGTGAGGAAGGTGGCAAT	192	53	AGAGTGGATAACAAGGAGAGAACTGTCATTTCTAACCTTCGGCCTTTCACATTGTACCGCATCGATATCCACAGCTGCAACCACGAGGCTGAGAAGCTGGGCTGCAGCGCCTCCAACTTCGTCTTTGCAAGGACTATGCCCGCAGGTATGGTATGATCCAGCTGGCCCCATTGCCACCTTCCTCACAACCTA	chr15	99465516	99465707
1873AAP13O1_P06	B3	IGF1R	AAA0136619	IGF1R_var1_Exon12_1	ttattctcagGTCAGCCCAGT	TCAATCCATTGGGATTCTCAGGTT	178	49	ttattctcagGTCAGCCCAGTGTTGGCCTCCCTCCCTGGGAACCCAAATCCAACTTTGTCACCTGTTTAAATTGTACAGAAGGAGCAGATGACATTCCTGGGCCAGTGACCTGGGAGCCAAGGCCTGAAAACTCCATCTTTTTAAAGTGGCCGGAACCTGAGAATCCCAATGGATTGA	chr15	99467026	99467203
1873AAP13O1_P06	D5	IGF1R	AAA0136620	IGF1R_var1_Exon12_2	GGAGCAGATGACATTCCTGGG	CATATGCTGTCAATGGATGGAAGT	192	48	GGAGCAGATGACATTCCTGGGCCAGTGACCTGGGAGCCAAGGCCTGAAAACTCCATCTTTTTAAAGTGGCCGGAACCTGAGAATCCCAATGGATTGATTCTAATGTATGAAATAAAATACGGATCACAAGTTGAGGTAGGACTGGGGCAGTGGCCCGTGCCTGCATGTACTTCCATCCATTGACAGCATATG	chr15	99467107	99467298
1873AAP13O1_P05	F5	IGF1R	AAA0136622	IGF1R_var1_Exon13_1	CAGTGTGGTGAGTTTAGTTGGC	CAGAGAGAGATGTGGCCTGAAT	192	51	CAGTGTGGTGAGTTTAGTTGGCAGGCCCCAGATTYCTCCTGCATTCATGGGAAATTGACATGTATGTTTTATTTCCCCAGGATCAGCGAGAATGTGTGTCCAGACAGGAATACAGGAAGTATGGAGGGGCCAAGCTAAACCGGCTAAACCCGGGGAACTACACAGCCCGGATTCAGGCCACATCTCTCTCTG	chr15	99467674	99467865
1873AAP13O1_P04	A3	IGF1R	AAA0136621	IGF1R_var1_Exon13_2	AGGAAGTATGGAGGGGCCAAG	GGACCACCCTGCTTTCAGTTTT	180	41	AGGAAGTATGGAGGGGCCAAGCTAAACCGGCTAAACCCGGGGAACTACACAGCCCGGATTCAGGCCACATCTCTCTCTGGGAATGGGTCGTGGACAGATCCTMMMMMMMMMNMMMMMMMMMMMMMMMMMMMMMMMMMMMMMMMMMMMNGAAACGTGGNAAAACTGAAAGCAGGGTGGTCC	chr15	99467787	99467966
1873AAP13O1_P06	G3	IGF1R	AAA0136623	IGF1R_var1_Exon14_1	ACCTGGTGATATTTTATCATTTCCTCCT	ACTTTGCACATCACTGACCTCTT	160	46	ACCTGGTGATATTTTATCATTTCCTCCTCTTTGCTGCAGCAGGATATGAAAACTTCATCCATCTGATCATCGCTCTGCCCGTCGCTGTCCTGTTGATCGTGGGAGGGTTGGTGATTATGCTGTACGTCTTCCATAGAAAGAGGTCAGTGATGTGCAAAGT	chr15	99472748	99472907
1873AAP13O1_P06	F2	IGF1R	AAA0136624	IGF1R_var1_Exon14_2	TTCATCCATCTGATCATCGCTCT	TCACCTTCACTCACATTCAAATCA	161	47	TTCATCCATCTGATCATCGCTCTGCCCGTCGCTGTCCTGTTGATCGTGGGAGGGTTGGTGATTATGCTGTACGTCTTCCATAGAAAGAGGTCAGTGATGTGCAAAGTTATGACACTTTCTGTGGCTGAGTGGTTTGATGATTTGAATGTGAGTGAAGGTGA	chr15	99472801	99472961
1873AAP13O1_P06	H3	IGF1R	AAA0136625	IGF1R_var1_Exon15_1	ACCGTGTGAGAGAGGATAAATGA	CCGGACTCTTACCATCAGCAG	188	45	ACCGTGTGAGAGAGGATAAATGAAACTGTTGTAGCGAAGATGAAAGTATATACAGGAATGTATGGAGGTGGGGTTTTGTTAACGTGAATTTAATCTTTTTGACAGAAATAACAGCAGGCTGGGGAATGGAGTGCTGTATGCCTCTGTGAACCCGGAGTACTTCAGCGCTGCTGATGGTAAGAGTCCGG	chr15	99473359	99473546
1873AAP13O1_P04	F1	IGF1R	AAA0040381	IGF1R_var1_Exon15_2	GAGTGCTGTATGCCTCTGTGAAC	GACAGATCCAAGGCCAAAGGTAG	177	39	GAGTGCTGTATGCCTCTGTGAACCCGGAGTACTTCAGCGCTGCTGATGGTAAGAGTCCGGGCCACCAGCACTGCRRRRRRRRRRRRRRRRRRRRRRRRRRRRRRRRRRRRRRRRRRRRRRTTTGGGAAAGGAAGGAGGTTTGCATTATTTTGAGCTACCTTTGGCCTTGGATCTGTC	chr15	99473487	99473663
1873AAP13O1_P05	F1	IGF1R	AAA0040369	IGF1R_var1_Exon16_1	ACGTTCTGTCTAAGGGCTTGTTT	TCAGGTTCATCTTTCACCACACC	180	51	ACGTTCTGTCTAAGGGCTTGTTTCTGTACCTGCTTTAATTACGGTTTCTTCTCCAGTGTACGTTCCTGATGAGTGGGAGGTGGCTCGGGAGAAGATCACCATGAGCCGGGAACTTGGGCAGGGGTCGTTTGGGATGGTCTATGAAGGAGTTGCCAAGGGTGTGGTGAAAGATGAACCTGA	chr15	99477997	99478176
1873AAP13O1_P05	A5	IGF1R	AAA0136627	IGF1R_var1_Exon16_2	CGGTTTCTTCTCCAGTGTACGTT	CGGCCTCGTTCACTGTTTTAATG	174	53	CGGTTTCTTCTCCAGTGTACGTTCCTGATGAGTGGGAGGTGGCTCGGGAGAAGATCACCATGAGCCGGGAACTTGGGCAGGGGTCGTTTGGGATGGTCTATGAAGGAGTTGCCAAGGGTGTGGTGAAAGATGAACCTGAAACRAGAGTGGCCATTAAAACAGTGAACGAGGCCG	chr15	99478038	99478211
1873AAP13O1_P01	G5	IGF1R	AAA0136626	IGF1R_var1_Exon16_3	GGTGTGGTGAAAGATGAACCTGA	TTGTGTGATACCCTCTCCCTGTG	185	45	GGTGTGGTGAAAGATGAACCTGAAACRAGAGTGGCCATTAAAACAGTGAACGAGGCCGCAAGCATGCGTGARAGGATTGAGTTTCTCAACGAAGCTTCTGTGATGAAGGAGTTCAATTGTCACCATGTGGTAAGAGAAAGTTCCTGAAAAGYCAAAATGCAGCACAGGGAGAGGGTATCACACAA	chr15	99478154	99478338
1873AAP13O1_P04	H1	IGF1R	AAA0040437	IGF1R_var1_Exon17_1	CAGAGACAGTTCCAGACAACACA	CCTCAGAGACCGGAGATAACTTT	178	54	CAGAGACAGTTCCAGACAACACAGGCATCAGCAAGGGCCACCTGACCCTCTGAGTCTTTCTCTTTTTGATTCCTCCCAGGTGCGATTGCTGGGTGTGGTGTCCCAAGGCCAGCCAACACTGGTCATCATGGAACTGATGACACGGGGCGATCTCAAAAGTTATCTCCGGTCTCTGAGG	chr15	99478466	99478643
1873AAP13O1_P04	G1	IGF1R	AAA0040392	IGF1R_var1_Exon17_2	CTGGGTGTGGTGTCCCAA	TTAAAGACACAGCATTTCCTTGC	192	36	CTGGGTGTGGTGTCCCAAGGCCAGCCAACACTGGTCATCATGGAACTGATGACACGGGGCGATCTCAAAAGTTATCTCCGGTCTCTGAGGCCAGAAATGGAGGTCAGTTTTCATYYYYYYYNNNNNNNNNNNNNNNNNNNNNNNNNNNNNNNNNNNNNNYNNNNNNNNTGCAAGGAAATGCTGTGTCTTTAA	chr15	99478554	99478745
1873AAP13O1_P03	F1	IGF1R	AAA0040456	IGF1R_var1_Exon18_1	TGCAAACCTCGAAAGAAATTGGC	TCTCTGTGGACGAACTTATTGGC	183	42	TGCAAACCTCGAAAGAAATTGGCATGGAAAAAAAAAATCCAAAATTCTCATGTGAATTTTTTTAAATCTCCAACAGAATAATCCAGTCCTAGCACCTCCAAGCCTGAGCAAGATGATTCAGATGGCCGGAGAGATTGCAGACGGCATGGCATACCTCAACGCCAATAAGTTCGTCCACAGAGA	chr15	99482354	99482536
1873AAP13O1_P06	B4	IGF1R	AAA0136628	IGF1R_var1_Exon18_2	AAGATGATTCAGATGGCCGGAG	GCCAACAAAGTCCTCAAAACACC	192	49	AAGATGATTCAGATGGCCGGAGAGATTGCAGACGGCATGGCATACCTCAACGCCAATAAGTTCGTCCACAGAGACCTTGCTGCCCGGAATTGCATGGTAGCCGAAGATTTCACAGTCAAAATCGGAGGTGTGTCCTTAGCTTTCCAGGTCTGGGCAAGAACTAAACTCAGGTGTTTTGAGGACTTTGTTGGC	chr15	99482463	99482654
1873AAP13O1_P04	D4	IGF1R	AAA0136629	IGF1R_var1_Exon19_1	AATGAGTGTAGGGTCCTCTGCTG	CCTTGAGGGACTCAGGAGACAT	178	55	AATGAGTGTAGGGTCCTCTGCTGTGACAGCAGTGGTGCCTGCTCCAGCGTGTGACTCTGCGCCCTCTCTTCCCTTACAGATTTTGGTATGACGCGAGATATCTATGAGACAGACTATTACCGGAAAGGAGGGAAAGGGCTGCTGCCCGTGCGCTGGATGTCTCCTGAGTCCCTCAAGG	chr15	99486073	99486250
1873AAP13O1_P05	E2	IGF1R	AAA0040425	IGF1R_var1_Exon19_2	GCCCTCTCTTCCCTTACAGATTT	GCTGGCAATGCAGTAAAGGTTC	177	52	GCCCTCTCTTCCCTTACAGATTTTGGTATGACGCGAGATATCTATGAGACAGACTATTACCGGAAAGGAGGGAAAGGGCTGCTGCCCGTGCGCTGGATGTCTCCTGAGTCCCTCAAGGATGGAGTCTTCACCACTTACTCGGACGTCTGGTATGAGAACCTTTACTGCATTGCCAGC	chr15	99486133	99486309
1873AAP13O1_P04	A4	IGF1R	AAA0136630	IGF1R_var1_Exon20_1	TGTAAGAAGTGCTGGAAAGGAGG	CCATGACGAAGCGAAGGACTTG	174	56	TGTAAGAAGTGCTGGAAAGGAGGGGGCAGCATTGTTCAGTCCATCCCTTTCCAAGCTCCTCACAGTTTTTTTCTCCCTGTAGGTCCTTCGGGGTCGTCCTCTGGGAGATCGCCACACTGGCCGAGCAGCCCTACCAGGGCTTGTCCAACGAGCAAGTCCTTCGCTTCGTCATGG	chr15	99491721	99491894
1873AAP13O1_P03	A2	IGF1R	AAA0136631	IGF1R_var1_Exon20_2	CCTGTAGGTCCTTCGGGGTC	TGAGAAGAGAACTCAGAAGAGCA	188	60	CCTGTAGGTCCTTCGGGGTCGTCCTCTGGGAGATCGCCACACTGGCCGAGCAGCCCTACCAGGGCTTGTCCAACGAGCAAGTCCTTCGCTTCGTCATGGAGGGCGGCCTTCTGGACAAGCCAGACAACTGTCCTGACATGCTGTACGTACTTCCTGGGCCCTCCGTGCTCTTCTGAGTTCTCTTCTCA	chr15	99491796	99491983
1873AAP13O1_P04	C4	IGF1R	AAA0136633	IGF1R_var1_Exon21_1	CGTACGCTTGTATGCGGGAAA	CTCCTCTTTGATGCTGCTGATGA	186	40	CGTACGCTTGTATGCGGGAAACRRRRRRRRRRRRRRRRRRRRRRRRRRRRRRRRRRRRRRRRRRRRRRGTTTGGACCCCCTCCCGTGTGTCTTGGCTGCAGGTTTGAACTGATGYGCATGTGCTGGCAGTATAACCCCAAGATGAGGCCTTCCTTCCTGGAGATCATCAGCAGCATCAAAGAGGAG	chr15	99500189	99500374
1873AAP13O1_P04	E3	IGF1R	AAA0136635	IGF1R_var1_Exon21_2	TGTCTTGGCTGCAGGTTTGA	CATGTTCTCTGGCTCCAGGTC	192	55	TGTCTTGGCTGCAGGTTTGAACTGATGYGCATGTGCTGGCAGTATAACCCCAAGATGAGGCCTTCCTTCCTGGAGATCATCAGCAGCATCAAAGAGGAGATGGAGCCTGGCTTCCGGGAGGTCTCCTTCTACTACAGCGAGGAGAACAAGCTGCCCGAGCCGGARGAGCTGGACCTGGAGCCAGAGAACATG	chr15	99500276	99500467
1873AAP13O1_P01	C3	IGF1R	AAA0136634	IGF1R_var1_Exon21_4	CGGGAGGTCTCCTTCTACTACAG	CGCGGAGGACCAGCAC	190	67	CGGGAGGTCTCCTTCTACTACAGCGAGGAGAACAAGCTGCCCGAGCCGGARGAGCTGGACCTGGAGCCAGAGAACATGGAGAGCGTCCCCCTGGACCCCTCGGCCTCCTCGTCCTCCCTGCCACTGCCCGACAGACACTCAGGACACAAGGCYGAGAACGGCCCCGGCCCYGGGGTGCTGGTCCTCCGCG	chr15	99500390	99500579
1873AAP13O1_P02	C4	IGF1R	AAA0136632	IGF1R_var1_Exon21_5	GACAGACACTCAGGACACAAGG	GCACACGTTACTGTTTGCAC	191	62	GACAGACACTCAGGACACAAGGCYGAGAACGGCCCCGGCCCYGGGGTGCTGGTCCTCCGCGCCAGCTTCGACGAGAGACAGCCTTAYGCCCACATGAACGGGGGCCGCAAGAACGAGCGGGCCTTGCCGCTGCCCCAGTCTTCGACCTGCTGATCCTTGGATCCTGARTCTGTGCAAACAGTAACGTGTGC	chr15	99500519	99500709

## Sheet: ERBB3
ERBB3 FP=forward primer, RP= reverse primer, GC=GC content in %, Chr.=chromosome
Plate	Well	Gene	Assay_ID	Assay_Name	FP	RP	Length	GC	Amplicon	Chr.	From	To
1873AAP13O1_P01	B1	ERBB3	AAA0064064	ERBB3_var1_Exon1_1	GTGGCTCTTGCCTCGATGT	TCCCAGGTGCCGAGCC	200	69	GTGGCTCTTGCCTCGATGTCCTAGCCTAGGGGCCCCCGGGCCGGACTTGGCTGGGCTCCCTTCACCCTCTGCGGAGTCATGAGGGCGAACGACGCTCTGCAGGTGCTGGGCTTGCTTTTCAGCCTGGCCCGGGGCTCCGAGGTGGGCAACTCTCAGGCAGGTAAGTGGCGCGAGAGCACCGGCGGGCTCGGCACCTGGGA	chr12	56474007	56474206
1873AAP13O1_P04	H2	ERBB3	AAA0064041	ERBB3_var1_Exon2_1	GTGATCTTTGGGGATGGCAGAT	CACAATCTCAAGGTTCCCCATCA	191	53	GTGATCTTTGGGGATGGCAGATGGGCTGAKAATTTGTGTCCAGCCCTCAGCCACTCTTCCCTCTGCTTTGAACAGTGTGTCCTGGGACTCTGAATGGCCTGAGTGTGACCGGCGATGCTGAGAACCAATACCAGACACTGTACAAGCTCTACGAGAGGTGTGAGGTGGTGATGGGGAACCTTGAGATTGTG	chr12	56477460	56477650
1873AAP13O1_P04	C2	ERBB3	AAA0136563	ERBB3_var1_Exon2_2	GGACTCTGAATGGCCTGAGTGT	GGGAGAATAAAGAGGAGCAGGT	191	55	GGACTCTGAATGGCCTGAGTGTGACCGGCGATGCTGAGAACCAATACCAGACACTGTACAAGCTCTACGAGAGGTGTGAGGTGGTGATGGGGAACCTTGAGATTGTGCTCACGGGACACAATGCCGACCTCTCCTTCCTGCAGGTTAGTGWGCCCACCCTCCTTCCTCAACCTGCTCCTCTTTATTCTCCC	chr12	56477544	56477734
1873AAP13O1_P05	H4	ERBB3	AAA0136566	ERBB3_var1_Exon3_1	TAATGCCTGAAGGAGGAGAGGAG	GCAAACTTCCCATCGTAGACCT	192	49	TAATGCCTGAAGGAGGAGAGGAGATTGAGATTATTTTGCCCTGTTGTCTCTCTCATTTACATAATCTGCTCTGTCACAGTGGATTCGAGAAGTGACAGGCTATGTCCTCGTGGCCATGAATGAATTCTCTACTCTACCATTGCCCAACCTCCGCGTGGTGCGAGGGACCCAGGTCTACGATGGGAAGTTTGC	chr12	56478700	56478891
1873AAP13O1_P05	B2	ERBB3	AAA0136565	ERBB3_var1_Exon3_2	TGTCACAGTGGATTCGAGAAGTG	GTGGCTGGAGTTGGTGTTATAGT	161	52	TGTCACAGTGGATTCGAGAAGTGACAGGCTATGTCCTCGTGGCCATGAATGAATTCTCTACTCTACCATTGCCCAACCTCCGCGTGGTGCGAGGGACCCAGGTCTACGATGGGAAGTTTGCCATCTTCGTCATGTTGAACTATAACACCAACTCCAGCCAC	chr12	56478771	56478931
1873AAP13O1_P04	C1	ERBB3	AAA0064037	ERBB3_var1_Exon3_3	CCAGGTCTACGATGGGAAGTTTG	CACTTAGAGTGAGCAGTCTTGGG	191	55	CCAGGTCTACGATGGGAAGTTTGCCATCTTCGTCATGTTGAACTATAACACCAACTCCAGCCACGCTCTGCGCCAGCTCCGCTTGACTCAGCTCACCGGTCAGTTCCCGATGGTTCCTTCTGGCCTCACCCCTCAGCCAGCCCAAGACTGGTACCTCCTTGATGATGACCCAAGACTGCTCACTCTAAGTG	chr12	56478868	56479058
1873AAP13O1_P03	H4	ERBB3	AAA0136564	ERBB3_var1_Exon3_4	GTCAGTTCCCGATGGTTCCTTCT	GGGCCCTCTATTGCTTAGGGA	163	56	GTCAGTTCCCGATGGTTCCTTCTGGCCTCACCCCTCAGCCAGCCCAAGACTGGTACCTCCTTGATGATGACCCAAGACTGCTCACTCTAAGTGCCTCTTCCAAGGTGCCTGTCACCTTGGCCGCTGTCTAAAGGTCCATTGCTCCCTAAGCAATAGAGGGCCC	chr12	56478966	56479128
1873AAP13O1_P05	G1	ERBB3	AAA0064030	ERBB3_var1_Exon4_1	CTTTTGGATGGGTGGAGAGGTAA	TTGTCCTTCACCACTATCTCAGC	192	50	CTTTTGGATGGGTGGAGAGGTAAGGAAGAGGCGTTCCGCTGCGGCCCTTAACCCTGTCACTTCTTTCCCTACCTCAGAGATTCTGTCAGGGGGTGTTTATATTGAGAAGAACGATAAGCTTTGTCACATGGACACAATTGACTGGAGGGACATCGTGAGGGACCGAGATGCTGAGATAGTGGTGAAGGACAA	chr12	56480238	56480429
1873AAP13O1_P06	A2	ERBB3	AAA0064068	ERBB3_var1_Exon4_2	GGGGTGTTTATATTGAGAAGAACGA	AAGAAGGGAGTCACTCTGGTTTG	174	49	GGGGTGTTTATATTGAGAAGAACGATAAGCTTTGTCACATGGACACAATTGACTGGAGGGACATCGTGAGGGACCGAGATGCTGAGATAGTGGTGAAGGACAATGGCAGAAGCTGTAAGTGGCCGTGATCAAGATTGCTCCCCAGTCMCACCAAACCAGAGTGACTCCCTTCTT	chr12	56480327	56480500
1873AAP13O1_P04	H3	ERBB3	AAA0136567	ERBB3_var1_Exon5_1	AACAAGCCTTTCTTAGCCCTGAT	GCGTATGAGTGAAGTTTTTGGAGG	159	53	AACAAGCCTTTCTTAGCCCTGATGGCCSCTTGTGTTGCCTTCCTTCCCAACCAGGTCCCCCCTGTCATGAGGTTTGCAAGGGGCGATGCTGGGGTCCTGGATCAGAAGACTGCCAGACATGTGGGTTTGAAATTCCCTCCAAAAACTTCACTCATACGC	chr12	56481307	56481465
1873AAP13O1_P04	D1	ERBB3	AAA0064046	ERBB3_var1_Exon6_1	AGTGGCCTCAGAATTCAGTCCTA	ACATACAAAGCAGTCTGTGTCCT	184	55	AGTGGCCTCAGAATTCAGTCCTAGGAGCCCTAACAGCCATGCTTTCTCTCCTTCCATAGTGACCAAGACCATCTGTGCTCCTCAGTGTAATGGTCACTGCTTTGGGCCCAACCCCAACCAGTGCTGCCATGATGAGTGTGCCGGGGGCTGCTCAGGCCCTCAGGACACAGACTGCTTTGTATGT	chr12	56481520	56481703
1873AAP13O1_P04	E1	ERBB3	AAA0136568	ERBB3_var1_Exon6_2	ATAGTGACCAAGACCATCTGTGC	CAAAGGCCACATCCCAATTTCAG	173	54	ATAGTGACCAAGACCATCTGTGCTCCTCAGTGTAATGGTCACTGCTTTGGGCCCAACCCCAACCAGTGCTGCCATGATGAGTGTGCCGGGGGCTGCTCAGGCCCTCAGGACACAGACTGCTTTGTATGTACCCTTTCCATTGCCTGGGTTCTGAAATTGGGATGTGGCCTTTG	chr12	56481575	56481747
1873AAP13O1_P05	E4	ERBB3	AAA0136570	ERBB3_var1_Exon7_1	CTGAAATTGGGATGTGGCCTTTG	ACTGATACTTGGTGTGGGGATTG	192	51	CTGAAATTGGGATGTGGCCTTTGAGGAGGAGGTAGGGGTACACACGTAACATAAATCTGATGAGCCTCCTTTTTTCCCAGGCCTGCCGGCACTTCAATGACAGTGGAGCCTGTGTACCTCGCTGTCCACAGCCTCTTGTCTACAACAAGCTAACTTTCCAGCTGGAACCCAATCCCCACACCAAGTATCAGT	chr12	56481725	56481916
1873AAP13O1_P05	F3	ERBB3	AAA0136569	ERBB3_var1_Exon7_2	TCAATGACAGTGGAGCCTGTGTA	ATCATTGTTCCTTCCCCTCAGAC	158	51	TCAATGACAGTGGAGCCTGTGTACCTCGCTGTCCACAGCCTCTTGTCTACAACAAGCTAACTTTCCAGCTGGAACCCAATCCCCACACCAAGTATCAGTATGGAGGAGTTTGTGTAGCCAGCTGTCCCCGTAAGTGTCTGAGGGGAAGGAACAATGAT	chr12	56481818	56481975
1873AAP13O1_P06	C2	ERBB3	AAA0136572	ERBB3_var1_Exon8_1	TAATGGTGTCCTCCTCCTCTTCC	TCTTACCATCTCCTACCCACCTT	161	48	TAATGGTGTCCTCCTCCTCTTCCCTAGATAACTTTGTGGTGGATCAAACATCCTGTGTCAGGGCCTGTCCTCCTGACAAGATGGAAGTAGATAAAAATGGGCTCAAGATGTGTGAGCCTTGTGGGGGACTATGTCCCAAAGGTGGGTAGGAGATGGTAAGA	chr12	56482300	56482460
1873AAP13O1_P05	G3	ERBB3	AAA0136571	ERBB3_var1_Exon8_2	TGGTGGATCAAACATCCTGTGTC	CGCAGGCTCAGAGGAAAGG	160	50	TGGTGGATCAAACATCCTGTGTCAGGGCCTGTCCTCCTGACAAGATGGAAGTAGATAAAAATGGGCTCAAGATGTGTGAGCCTTGTGGGGGACTATGTCCCAAAGGTGGGTAGGAGATGGTAAGAAGTTGTAAAGAGACAGCCTTTCCTCTGAGCCTGCG	chr12	56482336	56482495
1873AAP13O1_P04	F2	ERBB3	AAA0136573	ERBB3_var1_Exon9_2	CCCCACTGAACCTCTCTTACATT	CTAAGGAGGGAAGGCAGGATCTC	176	54	CCCCACTGAACCTCTCTTACATTTGCAGCCTGTGAGGGAACAGGCTCTGGGAGCCGCTTCCAGACTGTGGACTCGAGCAACATTGATGGATTTGTGAACTGCACCAAGATCCTGGGCAACCTGGACTTTCTGATCACCGGCCTCAATGGGTTAGAGATCCTGCCTTCCCTCCTTAG	chr12	56482504	56482679
1873AAP13O1_P06	C3	ERBB3	AAA0136574	ERBB3_var1_Exon10_1	TCATTGCCATTGAGTTATACCTTTACC	ATGCCAGTGGTTCACCTATTCTT	183	48	tcattgccattgagttatACCTTTACCTTATTGACTGGTTTCTACTGTTCTATTCAGAGACCCCTGGCACAAGATCCCTGCCCTGGACCCAGAGAAGCTCAATGTCTTCCGGACAGTACGGGAGATCACAGGTGAGTGGCAGAGAGTTTGCCCTTTCTAGAAGAATAGGTGAACCACTGGCAT	chr12	56486474	56486656
1873AAP13O1_P05	E3	ERBB3	AAA0064021	ERBB3_var1_Exon11_1	GCCAGGAGAACCCAAGAAAGAAG	AAGATGCCATTTCCTCCATACCC	184	51	GCCAGGAGAACCCAAGAAAGAAGAAGGCTCCCTGCCCATATGCCTCTCTCCAACCCCTCAGGTTACCTGAACATCCAGTCCTGGCCGCCCCACATGCACAACTTCAGTGTTTTTTCCAATTTGACAACCATTGGAGGCAGAAGCCTCTACAAGTGAGTAAAGGGTATGGAGGAAATGGCATCTT	chr12	56486709	56486892
1873AAP13O1_P06	G1	ERBB3	AAA0136576	ERBB3_var1_Exon12_1	TCCTTTGAATAGTTAATGTTCCCTTAGT	CAAAGAGTGGTGGTAGCAGAGC	192	45	TCCTTTGAATAGTTAATGTTCCCTTAGTAGTCTCTCCTCTCATCCTGTCTCCTTATTCTCAGCCGGGGCTTCTCATTGTTGATCATGAAGAACTTGAATGTCACATCTCTGGGCTTCCGATCCCTGAAGGAAATYAGTGCTGGGCGTATCTATATAAGTGCCAATAGGCAGCTCTGCTACCACCACTCTTTG	chr12	56487067	56487258
1873AAP13O1_P04	E2	ERBB3	AAA0136575	ERBB3_var1_Exon12_2	GCTTCCGATCCCTGAAGGAAAT	CCCTATTCTCACCACCTAGCAGA	192	54	GCTTCCGATCCCTGAAGGAAATYAGTGCTGGGCGTATCTATATAAGTGCCAATAGGCAGCTCTGCTACCACCACTCTTTGAACTGGACCAAGGTGCTTCGGGGGCCTACGGAAGAGCGACTAGACATCAAGCATAATCGGCCGCGCAGAGACTGCGGTGAGGGAAAGGGTCTGCTAGGTGGTGAGAATAGGG	chr12	56487179	56487370
1873AAP13O1_P03	E1	ERBB3	AAA0064056	ERBB3_var1_Exon13_1	CTGGAAGCAGTAACGAGGAAGAA	ACCTCCTCGGCTATAATTTCGAC	188	57	CTGGAAGCAGTAACGAGGAAGAATAATGAAGAGAGGGCTTGCTGGGAGTCCTCAGACTCCTCTCCTAACCCACCCCTTCCTTTCCAGTGGCAGAGGGCAAAGTGTGTGACCCACTGTGCTCCTCTGGGGGATGCTGGGGCCCAGGCCCTGGTCAGTGCTTGTCCTGTCGAAATTATAGCCGAGGAGGT	chr12	56487461	56487648
1873AAP13O1_P03	F3	ERBB3	AAA0136577	ERBB3_var1_Exon13_2	CTCCTAACCCACCCCTTCCTTTC	ATCCTTGACTGGCTCCCCTTA	186	57	CTCCTAACCCACCCCTTCCTTTCCAGTGGCAGAGGGCAAAGTGTGTGACCCACTGTGCTCCTCTGGGGGATGCTGGGGCCCAGGCCCTGGTCAGTGCTTGTCCTGTCGAAATTATAGCCGAGGAGGTGTCTGTGTGACCCACTGCAACTTTCTGAATGGGTACAGTAAGGGGAGCCAGTCAAGGAT	chr12	56487522	56487707
1873AAP13O1_P03	G4	ERBB3	AAA0064038	ERBB3_var1_Exon14_1	GTTGTGAGATCGGAGCATGAAGG	CCTTGGAGATCCTGGTGCTACT	189	57	GTTGTGAGATCGGAGCATGAAGGTCAGGACTTGGAAGTGACCCCCCCCTCCCTTTATTCCCCACTACAGGGAGCCTCGAGAATTTGCCCATGAGGCCGAATGCTTCTCCTGCCACCCGGAATGCCAACCCATGGAGGGCACTGCCACATGCAATGGCTCGGTATACTAGTAGCACCAGGATCTCCAAGG	chr12	56487814	56488002
1873AAP13O1_P04	F3	ERBB3	AAA0136579	ERBB3_var1_Exon15_1	TTGCTGGGAGGTATGGAATTGAC	GGTACTTGTAGATTGGGCCCTTG	170	54	TTGCTGGGAGGTATGGAATTGACCTTGGGATCTGATTCTTCCTGACCTTCTCTCTTCCACTCAGGGCTCTGATACTTGTGCTCAATGTGCCCATTTTCGAGATGGGCCCCACTGTGTGAGCAGCTGCCCCCATGGAGTCCTAGGTGCCAAGGGCCCAATCTACAAGTACC	chr12	56488122	56488291
1873AAP13O1_P04	C3	ERBB3	AAA0136578	ERBB3_var1_Exon15_2	CAGGGCTCTGATACTTGTGCT	TGACCCCCTCTCCTTATTATCCC	190	55	CAGGGCTCTGATACTTGTGCTCAATGTGCCCATTTTCGAGATGGGCCCCACTGTGTGAGCAGCTGCCCCCATGGAGTCCTAGGTGCCAAGGGCCCAATCTACAAGTACCCAGATGTTCAGAATGAATGTCGGCCCTGCCATGAGAACTGCACCCAGGGGTCAGTGATGGGATAATAAGGAGAGGGGGTCA	chr12	56488183	56488372
1873AAP13O1_P06	C1	ERBB3	AAA0064057	ERBB3_var1_Exon16_1	CTGTTGAAATTGAGCCTCTGCTG	ACCTCTCTCCCAACTCCCAAATA	172	48	CTGTTGAAATTGAGCCTCTGCTGTCCAAGCTCTCATTTAAGGTGGTGACTTTCTTCCCTAGGTGTAAAGGACCAGAGCTTCAAGACTGTTTAGGACAAACACTGGTGCTGATCGGGTATGATGGGGTTGGAGATTCTGGAAACTGGGGATATTTGGGAGTTGGGAGAGAGGT	chr12	56488980	56489151
1873AAP13O1_P06	G2	ERBB3	AAA0136580	ERBB3_var1_Exon17_1	TTGTAAGGAAGATGCAAACCCAG	CAAGTATCGCCTCATAGCCCTTT	183	45	TTGTAAGGAAGATGCAAACCCAGGATAATGTTGGGTTTCTATATATCCCATAGCAAAACCCATCTGACAATGGCTTTGACAGTGATAGCAGGATTGGTAGTGATTTTCATGATGCTGGGCGGCACTTTTCTCTACTGGCGTGGGCGCCGGATTCAGAATAAAAGGGCTATGAGGCGATACTTG	chr12	56489396	56489578
1873AAP13O1_P06	H1	ERBB3	AAA0064058	ERBB3_var1_Exon17_2	TTGACAGTGATAGCAGGATTGGT	AGAGACTTCCAGGACATGCAAAA	180	45	TTGACAGTGATAGCAGGATTGGTAGTGATTTTCATGATGCTGGGCGGCACTTTTCTCTACTGGCGTGGGCGCCGGATTCAGAATAAAAGGGCTATGAGGCGATACTTGGAACGGGGTGAGGTGAGTACTTAGCTTACTTTTGTTTTTTCTTTTCTTTTTTTGCATGTCCTGGAAGTCTCT	chr12	56489471	56489650
1873AAP13O1_P05	H2	ERBB3	AAA0064043	ERBB3_var1_Exon18_2	GCCTTTCCTGAGTAACTCCTTCC	ACCTCTCCAGAATTCCTATGGGT	187	49	GCCTTTCCTGAGTAACTCCTTCCCATTTGCTCCTCAGAGCATAGAGCCTCTGGACCCCAGTGAGAAGGCTAACAAAGTCTTGGCCAGAATCTTCAAAGAGACAGAGCTAAGGAAGCTTAAAGTGCTTGGCTCGGGTGTCTTTGGAACTGTGCACAAAGTGAGTGACCCATAGGAATTCTGGAGAGGT	chr12	56490250	56490436
1873AAP13O1_P06	C4	ERBB3	AAA0136581	ERBB3_var1_Exon19_1	GGATTGACCTAGGGAGAATGACC	AGCGGCATACAGAATTTCCTTCA	180	48	GGATTGACCTAGGGAGAATGACCTTATGCCAACTCCTGCCCCAAACTTCCCAGGGAGTGTGGATCCCTGAGGGTGAATCAATCAAGATTCCAGTCTGCATTAAAGTCATTGAGGACAAGAGTGGACGGCAGAGTTTTCAAGCTGTGACAGATGTAAGTGAAGGAAATTCTGTATGCCGCT	chr12	56490479	56490658
1873AAP13O1_P06	D2	ERBB3	AAA0064022	ERBB3_var1_Exon20_1	ATGCTGAGTGTATGTGAACCTGT	TTGTCTCACATGATCCAGCAGAG	186	48	ATGCTGAGTGTATGTGAACCTGTTGGTTTCCTAGATAATACCTTTTGTGTCTCTTAGCATATGCTGGCCATTGGCAGCCTGGACCATGCCCACATTGTAAGGCTGCTGGGACTATGCCCAGGGTCATCTCTGCAGCTTGTCACTCAATATTTGCCTCTGGGTTCTCTGCTGGATCATGTGAGACAA	chr12	56490772	56490957
1873AAP13O1_P05	A2	ERBB3	AAA0136582	ERBB3_var1_Exon20_2	ACATTGTAAGGCTGCTGGGAC	GCAGTTCTTATCACAGAATTCCTCC	190	53	ACATTGTAAGGCTGCTGGGACTATGCCCAGGGTCATCTCTGCAGCTTGTCACTCAATATTTGCCTCTGGGTTCTCTGCTGGATCATGTGAGACAACACCGGGGGGCACTGGGGCCACAGCTGCTGCTCAACTGGGGAGTACAAATTGCCAAGGTGAGAGAAGCCTGGAGGAATTCTGTGATAAGAACTGC	chr12	56490863	56491052
1873AAP13O1_P06	D3	ERBB3	AAA0136583	ERBB3_var1_Exon21_1	CAGTGACTGATTCCCCCAACC	CACACCAAAATCTGCCACCTGAA	157	48	CAGTGACTGATTCCCCCAACCTTAAGAATACTTTCTTCCCCTATACCTACAGGGAATGTACTACCTTGAGGAACATGGTATGGTGCATAGAAACCTGGCTGCCCGAAACGTGCTACTCAAGTCACCCAGTCAGGTTCAGGTGGCAGATTTTGGTGTG	chr12	56491517	56491673
1873AAP13O1_P04	D2	ERBB3	AAA0136584	ERBB3_var1_Exon21_2	ACATGGTATGGTGCATAGAAACCT	TCCCTATCCCCATGCTTCACTC	192	55	ACATGGTATGGTGCATAGAAACCTGGCTGCCCGAAACGTGCTACTCAAGTCACCCAGTCAGGTTCAGGTGGCAGATTTTGGTGTGGCTGACCTGCTGCCTCCTGATGATAAGCAGCTGCTATACAGTGAGGCCAAGGTGAGGAGACACAAASGGTAAGGAGGCGGGGGTGGAGTGAAGCATGGGGATAGGGA	chr12	56491589	56491780
1873AAP13O1_P02	C2	ERBB3	AAA0064073	ERBB3_var1_Exon22_1	TGGGACTTGGAAATCCTAAGAAAA	GATGGTAGAGAGGGCATCCAGA	174	44	TGGGACTTGGAAATCCTAAGAAAATTTGTGGAAATAAACTTGTGATACCTCTATCTTTAATCCGCAGACTCCAATTAAGTGGATGGCCCTTGAGAGTATCCACTTTGGGAAATACACACACCAGAGTGATGTCTGGAGCTATGGTCAGTGCATCTGGATGCCCTCTCTACCATC	chr12	56492217	56492390
1873AAP13O1_P04	F4	ERBB3	AAA0136585	ERBB3_var1_Exon23_1	CCTTCACTTCATGCCCATGTCTA	GATCTGGGGCTGTGCCAAC	175	54	CCTTCACTTCATGCCCATGTCTACTATTTTGCCAGTGACTAGTCCATGTCTTCCTGCAACAGGTGTGACAGTTTGGGAGTTGATGACCTTCGGGGCAGAGCCCTATGCAGGGCTACGATTGGCTGAAGTACCAGACCTGCTAGAGAAGGGGGAGCGGTTGGCACAGCCCCAGATC	chr12	56492481	56492655
1873AAP13O1_P04	H4	ERBB3	AAA0136586	ERBB3_var1_Exon23_2	AGTTTGGGAGTTGATGACCTTCG	gagaaaaTGGTTGGGCTCAGCAG	172	53	AGTTTGGGAGTTGATGACCTTCGGGGCAGAGCCCTATGCAGGGCTACGATTGGCTGAAGTACCAGACCTGCTAGAGAAGGGGGAGCGGTTGGCACAGCCCCAGATCTGCACAATTGATGTCTACATGGTGATGGTCAAGTGTGAGTTACCTGCTGAGCCCAACCAttttctc	chr12	56492550	56492721
1873AAP13O1_P06	E1	ERBB3	AAA0064033	ERBB3_var1_Exon24_1	cggccATGGAATGTATTCTCTTT	TCCTTAGCACCTCCTACTCCCTA	180	47	cggccATGGAATGTATTCTCTTTTATGTCTCTACCTCCTACATCTTATCTCCAGGTTGGATGATTGATGAGAACATTCGCCCAACCTTTAAAGAACTAGCCAATGAGTTCACCAGGATGGCCCGAGACCCACCACGGTATCTGGTCATAAAGGTGAGTAGGGAGTAGGAGGTGCTAAGGA	chr12	56493378	56493557
1873AAP13O1_P05	G4	ERBB3	AAA0136587	ERBB3_var1_Exon25_1	TGCTAAGGAAATTTAGAAAAAGGAGGA	CCTCTGCTTCCAAGTCTAGGTC	191	50	TGCTAAGGAAATTTAGAAAAAGGAGGAGTTGGCTGGAACCAGGATTCCCCCTAACAATCACCTATCGATATAGAGAGAGAGTGGGCCTGGAATAGCCCCTGGGCCAGAGCCCCATGGTCTGACAAACAAGAAGCTAGAGGAAGTAGAGCTGGAGCCAGAACTAGACCTAGACCTAGACTTGGAAGCAGAGG	chr12	56493549	56493739
1873AAP13O1_P05	A3	ERBB3	AAA0136588	ERBB3_var1_Exon25_2	CTGACAAACAAGAAGCTAGAGGA	GAGGGCTCAGGGTGCAAAG	192	53	CTGACAAACAAGAAGCTAGAGGAAGTAGAGCTGGAGCCAGAACTAGACCTAGACCTAGACTTGGAAGCAGAGGAGGACAACCTGGCAACCACCACACTGGGCTCCGCCCTCAGCCTACCAGTTGGAACACTTAATCGGCCACGTGGGGTAAGACAMCTTCTAATTACCCAACACTTTGCACCCTGAGCCCTC	chr12	56493667	56493858
1873AAP13O1_P02	D1	ERBB3	AAA0064039	ERBB3_var1_Exon26_1	ATTAACTACTCAAAGGCCCCCAT	CTAAAACCCAGCCTCTCAGCAAC	182	44	ATTAACTACTCAAAGGCCCCCATGGTGAATGTAGATTTCTCCCTTCATCTTAACCTTTTCCTTATTTTTTCATCCTAGAGCCAGAGCCTTTTARGTCCATCATCTGGATACATGCCCATGAACCAGGGTAATCTTGGGGAGTCTTGCCAGGTAAGTTCTGTTGCTGAGAGGCTGGGTTTTAG	chr12	56493880	56494061
1873AAP13O1_P06	E2	ERBB3	AAA0136591	ERBB3_var1_Exon27_1	GGCAGTGAACAACCCAATATCCT	CCCTCTGATGACTCTGATGCC	191	47	GGCAGTGAACAACCCAATATCCTTCTAAACAAATCTCTCTTCTTTCCTCATCATGTAAATTTCCTTGCATTATTTTCTGTTTATTTTCTTCCTTAGGAGTCTGCAGTTTCTGGGAGCAGTGAACGGTGCCCCCGTCCAGTCTCTCTACACCCAATGCCACGGGGATGCCTGGCATCAGAGTCATCAGAGGG	chr12	56494749	56494939
1873AAP13O1_P03	A1	ERBB3	AAA0136589	ERBB3_var1_Exon27_2	CGTCCAGTCTCTCTACACCCAAT	CTGGGAATGGTAGGCGCTAT	168	60	CGTCCAGTCTCTCTACACCCAATGCCACGGGGATGCCTGGCATCAGAGTCATCAGAGGGGCATGTAACAGGCTCTGAGGCTGAGCTCCAGGAGAAAGTGTCAATGTGTAGRAGCCGGWGCAGGAGCCGGAGCCCACGGCCACRCGGAGATAGCGCCTACCATTCCCAG	chr12	56494881	56495048
1873AAP13O1_P04	A1	ERBB3	AAA0136590	ERBB3_var1_Exon27_3	AGGAGCCGGAGCCCAC	TCGAGGAAAAATTGAGGAAAGCC	186	56	AGGAGCCGGAGCCCACGGCCACRCGGAGATAGCGCCTACCATTCCCAGCGCCACAGTCTGCTGACTCCTGTTACCCCACTCTCCCCACCCGGGTTAGAGGAAGAGGATGTCAACGGTTATGTCATGCCAGATACACACCTCAAAGGTGCCTGACTCTTCCTMGGGCTTTCCTCAATTTTTCCTCGA	chr12	56495001	56495186
1873AAP13O1_P06	A1	ERBB3	AAA0064049	ERBB3_var1_Exon28_1	TTTTTCAAACTTTCCCCTACCCT	GTGGACTGTGCCTTCTCCTC	189	49	TTTTTCAAACTTTCCCCTACCCTCATGAAGTTCTTCACATACCTAGCCTTTCTTCTCAAYCCCCAGGTACTCCCTCCTCCCGGGAAGGCACCCTTTCTTCAGTGGGTCTCAGTTCTGTCCTGGGTACTGAAGAAGAAGATGAAGATGAGGAGTATGAATACATGAACCGGAGGAGAAGGCACAGTCCAC	chr12	56495247	56495435
1873AAP13O1_P05	A4	ERBB3	AAA0136595	ERBB3_var1_Exon28_2	CCTTTCTTCAGTGGGTCTCAGTT	GTGTGCTGCCCAGAGAGG	188	53	CCTTTCTTCAGTGGGTCTCAGTTCTGTCCTGGGTACTGAAGAAGAAGATGAAGATGAGGAGTATGAATACATGAACCGGAGGAGAAGGCACAGTCCACCTCATCCCCCTAGGCCAAGTTCCCTTGAGGAGCTGGGTTATGAGTACATGGATGTGGGGTCAGACCTCAGTGCCTCTCTGGGCAGCACAC	chr12	56495338	56495525
1873AAP13O1_P05	B3	ERBB3	AAA0136592	ERBB3_var1_Exon28_3	CTAGGCCAAGTTCCCTTGAGGAG	CTCCATCTCGTTGCCGATTCATA	174	53	CTAGGCCAAGTTCCCTTGAGGAGCTGGGTTATGAGTACATGGATGTGGGGTCAGACCTCAGTGCCTCTCTGGGCAGCACACAGAGTTGCCCACTCCACCCTGTACCCATCATGCCCACTGCAGGCACAACTCCAGATGAAGACTATGAATATATGAATCGGCAACGAGATGGAG	chr12	56495445	56495618
1873AAP13O1_P04	D3	ERBB3	AAA0136594	ERBB3_var1_Exon28_4	CTGGGCAGCACACAGAGTT	GCTCTCATCTCTTCATACCCTTGC	179	55	CTGGGCAGCACACAGAGTTGCCCACTCCACCCTGTACCCATCATGCCCACTGCAGGCACAACTCCAGATGAAGACTATGAATATATGAATCGGCAACGAGATGGAGGTGGTCCTGGGGGTGATTATGCAGCCATGGGGGCCTGCCCAGCATCTGAGCAAGGGTATGAAGAGATGAGAGC	chr12	56495513	56495691
1873AAP13O1_P05	C1	ERBB3	AAA0136593	ERBB3_var1_Exon28_5	GGCACAACTCCAGATGAAGACTA	TTTTTAGGCGGGCATAATGGACA	178	53	GGCACAACTCCAGATGAAGACTATGAATATATGAATCGGCAACGAGATGGAGGTGGTCCTGGGGGTGATTATGCAGCCATGGGGGCCTGCCCAGCATCTGAGCAAGGGTATGAAGAGATGAGAGCTTTTCAGGGGCCTGGACATCAGGCCCCCCATGTCCATTATGCCCGCCTAAAAA	chr12	56495567	56495744
1873AAP13O1_P05	D1	ERBB3	AAA0064063	ERBB3_var1_Exon28_6	TGAAGAGATGAGAGCTTTTCAGGG	GAGTGCCACAGGGAGCAG	184	52	TGAAGAGATGAGAGCTTTTCAGGGGCCTGGACATCAGGCCCCCCATGTCCATTATGCCCGCCTAAAAACTCTACGTAGCTTAGAGGCTACAGACTCTGCCTTTGATAACCCTGATTACTGGCATAGCAGGCTTTTCCCCAAGGCTAATGCCCAGAGAACGTAACTCCTGCTCCCTGTGGCACTC	chr12	56495677	56495860

## Sheet: NTRK1
NTRK1 FP=forward primer, RP= reverse primer, GC=GC content in %, Chr.=chromosome
Plate	Well	Gene	Assay_ID	Assay_Name	FP	RP	Length	GC	Amplicon	Chr.	From	To
1873AAP13O1_P03	E3	NTRK1	AAA0136637	NTRK1_var1_Exon1_1	CAGAGTGCAGATGCCTGCTT	GGCACAGAGAGAGAGAACGAAAA	159	57	CAGAGTGCAGATGCCTGCTTCTGGGACTCAATGCACTGCACCCTGGTCATCTGCGGACTCAGCCTGAGCTTCCAGAGGGCCTAGGAGCAGTAAGGGAGTGAGTGGGCAACTCRGCGCATGAAGGAGGTACTCCTCATTTTCGTTCTCTCTCTCTGTGCC	chr1	156785505	156785663
1873AAP13O1_P03	D3	NTRK1	AAA0136639	NTRK1_var1_Exon2_1	TCTGCCCTTGGACAAGAGACTAA	ATGGTGTCCCAGGACTTCACC	189	58	tctgcccttggacaagagactaagatacagggtgggggtgacttgccaagggtctcacaggctgtcaggaccagggctgtgggtctcctgatgcctagcttaagggagtctctctactTTTCAGGCCGCCCTCATCTGCCTGGCACCCTCTGTACCCCCGATCTTGACGGTGAAGTCCTGGGACACCAT	chr1	156811749	156811937
1873AAP13O1_P04	A5	NTRK1	AAA0136638	NTRK1_var1_Exon2_2	AGGGAGTCTCTCTACTTTTCAGG	AATGATCCAAATGGCTGGTGAGA	178	56	agggagtctctctactTTTCAGGCCGCCCTCATCTGCCTGGCACCCTCTGTACCCCCGATCTTGACGGTGAAGTCCTGGGACACCATGCAGTTGCGGGCTGCTAGATCTCGGTGCACAAACTTGTTGGCAGCAAGGTAGGCCATGCCGTCTGCAATCTCACCAGCCATTTGGATCATT	chr1	156811851	156812028
1873AAP13O1_P01	A4	NTRK1	AAA0136642	NTRK1_var1_Exon3_1	CTGGGAGCGCACAGACG	GGGCAGCAGGCATCGG	176	76	CTGGGAGCGCACAGACGGCTGCCCCGCCTGAGCGAGGCGGGCGCCGCCGCGATGCTGCGAGGCGGACGGCGCGGGYAGCTTGGCTGGCACAGCTGGGCTGCGGGGCCGGGCAGCCTGCTGGCTTGGCTGATACTGGCATCTGCGGGCGCCGCACCCTGCCCCGATGCCTGCTGCCC	chr1	156830676	156830851
1873AAP13O1_P01	C4	NTRK1	AAA0136640	NTRK1_var1_Exon3_2	CCTGCTGGCTTGGCTGATAC	CACTCACAGCTCAGTCAGGTTCT	157	69	CCTGCTGGCTTGGCTGATACTGGCATCTGCGGGCGCCGCACCCTGCCCCGATGCCTGCTGCCCCCACGGCTCCTCGGGACTGCGATGCACCCGGGATGGGGCCCTGGATAGCCTCCACCACCTGCCCGGCGCAGAGAACCTGACTGAGCTGTGAGTG	chr1	156830789	156830945
1873AAP13O1_P01	B3	NTRK1	AAA0136641	NTRK1_var1_Exon3_3	CTCCTCGGGACTGCGATG	CTGCCTGACCAGCAAACAAG	176	70	CTCCTCGGGACTGCGATGCACCCGGGATGGGGCCCTGGATAGCCTCCACCACCTGCCCGGCGCAGAGAACCTGACTGAGCTGTGAGTGTCCGGCGGGCGGTGGGGGGGCGCGGGGACAGGCAGGCATTGCAGTGCCCCGAGGGCGCGGACTCGCTGCTTGTTTGCTGGTCAGGCAG	chr1	156830858	156831033
1873AAP13O1_P03	A3	NTRK1	AAA0136643	NTRK1_var1_Exon4_1	gcatgtgtatTGTGAGGGAGTAAGT	CACCCACAGTCCCCGTTTC	188	60	gcatgtgtatTGTGAGGGAGTAAGTGGGTGGGCATGGGAACTCAAGTGTGGGCCTGAGCCCTGTGACTCCCATCCGCTCTCCCCACAGCTACATCGAGAACCAGCAGCATCTGCAGCATCTGGAGCTCCGTGATCTGAGGGGCCTGGGGGAGCTGAGAAACCTGTGAGGGAAACGGGGACTGTGGGTG	chr1	156834058	156834245
1873AAP13O1_P02	B2	NTRK1	AAA0136644	NTRK1_var1_Exon5_1	GCCAGGGGCCCAGAGTA	GTCCTCCCCAACTCCCACT	170	63	GCCAGGGGCCCAGAGTAGCTGAGACCTGGGGACTGATCCTCCTGCACCCYTCCCCAGCACCATCGTGAAGAGTGGTCTCCGTTTCGTGGCGCCAGATGCCTTCCATTTCACTCCTCGGCTCAGTCGCCTGTGAGTGTGGCCAGTGCTGGGCAGTGGGAGTTGGGGAGGAC	chr1	156834463	156834632
1873AAP13O1_P03	C3	NTRK1	AAA0136645	NTRK1_var1_Exon6_1	CTCCCCTCCCTCATTCTGGTC	CACACACACACTTGGTGCTCTTG	191	59	CTCCCCTCCCTCATTCTGGTCAGAGTGAGGTCGGGTCACTCAAGGGGTCTGTCTTGCTGTGTCTCCACGCCCGCAGGAATCTCTCCTTCAACGCTCTGGAGTCTCTCTCCTGGAAAACTGTGCAGGGCCTCTCCTTACAGGAACTGTGAGTGGGGGCGCTTCCAGGGGCAAGAGCACCAAGTGTGTGTGTG	chr1	156836626	156836816
1873AAP13O1_P02	B1	NTRK1	AAA0019581	NTRK1_var1_Exon7_1	CTGCCTAACTGCTCCCTCTTATC	GACACTGCAGCTTCTGTTCAGG	184	63	CTGCCTAACTGCTCCCTCTTATCCCCTGTGAYCCCTCAGGCCCTTTCCTTGACTCTGTTGGTGTCCCCCATGCCCCCCAGGGTCCTGTCGGGGAACCCTCTGCACTGTTCTTGTGCCCTGCGCTGGCTACAGCGCTGGGAGGAGGAGGGACTGGGCGGAGTGCCTGAACAGAAGCTGCAGTGTC	chr1	156837816	156837999
1873AAP13O1_P01	G1	NTRK1	AAA0019583	NTRK1_var1_Exon7_2	GAACCCTCTGCACTGTTCTTGTG	AGGCAGGTAGGTCTCTTCCC	191	64	GAACCCTCTGCACTGTTCTTGTGCCCTGCGCTGGCTACAGCGCTGGGAGGAGGAGGGACTGGGCGGAGTGCCTGAACAGAAGCTGCAGTGTCATGGGCAAGGGCCCCTGGCCCACATGCCCAATGCCAGCTGTGGTAGGTGCCGGGTGAGGGAGGTGGTGTAAGGGGGCTGGGGAAGAGACCTACCTGCCT	chr1	156837908	156838098
1873AAP13O1_P01	B4	NTRK1	AAA0136646	NTRK1_var1_Exon8_1	GCCACTCCCAGCTCTAACAC	GGCTGACTGCTCCAGCTCT	185	70	GCCACTCCCAGCTCTAACACCCCTTGGCCCTCGGGCGTCCTGGGTGGCCAGGTGTGCCCACGCTGAAGGTCCAGGTGCCCAATGCCTCGGTGGATGTGGGGGACGACGTGCTGCTGCGGTGCCAGGTGGAGGGGCGGGGCCTGGAGCAGGCCGGCTGGATCCTCACAGAGCTGGAGCAGTCAGCC	chr1	156838246	156838430
1873AAP13O1_P01	F2	NTRK1	AAA0136647	NTRK1_var1_Exon8_2	CCAATGCCTCGGTGGATGT	CTCTCTTTCCCCATCTTTGTCCC	188	65	CCAATGCCTCGGTGGATGTGGGGGACGACGTGCTGCTGCGGTGCCAGGTGGAGGGGCGGGGCCTGGAGCAGGCCGGCTGGATCCTCACAGAGCTGGAGCAGTCAGCCAYGGTGATGGTGAGAAGACCTTCGCTGGCAGCCCCCAAGAGGTCCAGGCAGAGCACAGGGGACAAAGATGGGGAAAGAGAG	chr1	156838324	156838511
1873AAP13O1_P03	D4	NTRK1	AAA0136648	NTRK1_var1_Exon9_1	CAGCCCCAAGCTGGCTAAAG	CAGGAGACGTTGACCTGAACAGA	189	58	CAGCCCCAAGCTGGCTAAAGCTCCTTCTTATTCCCCCCTCTCTTTCCTGATCTAGAAATCTGGGGGTCTGCCATCCCTGGGGCTGACCCTGGCCAATGTCACCAGTGACCTCAACAGGAAGAACGTGACGTGCTGGGCAGAGAACGATGTGGGCCGGGCAGAGGTCTCTGTTCAGGTCAACGTCTCCTG	chr1	156841360	156841548
1873AAP13O1_P03	C4	NTRK1	AAA0136649	NTRK1_var1_Exon9_2	CCATCCCTGGGGCTGAC	CACCCTACATCCTCTTTTGAGGG	190	59	CCATCCCTGGGGCTGACCCTGGCCAATGTCACCAGTGACCTCAACAGGAAGAACGTGACGTGCTGGGCAGAGAACGATGTGGGCCGGGCAGAGGTCTCTGTTCAGGTCAACGTCTCCTGTGAGTCTCAGTGGCAGCTCCGGCACCCACCCCCTACTCATCTCTTCTTCCCTCAAAAGAGGATGTAGGGTG	chr1	156841430	156841619
1873AAP13O1_P01	F3	NTRK1	AAA0136653	NTRK1_var1_Exon10_1	CGTGGACTTGTCGGGTGTG	AGCACGGAGCCATTGAAGAG	192	65	CGTGGACTTGTCGGGTGTGTGCCAGGCTCCCTCCAGCTGCRCCCWGACCTCCTGCTGTTGCTCTTTCTGGCCCACAGTCCCGGCCAGTGTGCAGCTGCACACGGCGGTGGAGATGCACCACTGGTGCATCCCCTTCTCTGTGGATGGGCAGCCGGCACCGTCTCTGCGCTGGCTCTTCAATGGCTCCGTGCT	chr1	156843348	156843539
1873AAP13O1_P02	E4	NTRK1	AAA0136650	NTRK1_var1_Exon10_2	CTTTCTGGCCCACAGTCCC	CTCATTGGCTGCCGGCTC	182	62	CTTTCTGGCCCACAGTCCCGGCCAGTGTGCAGCTGCACACGGCGGTGGAGATGCACCACTGGTGCATCCCCTTCTCTGTGGATGGGCAGCCGGCACCGTCTCTGCGCTGGCTCTTCAATGGCTCCGTGCTCAATGAGACCAGCTTCATCTTCACTGAGTTCCTGGAGCCGGCAGCCAATGAG	chr1	156843410	156843591
1873AAP13O1_P03	A4	NTRK1	AAA0136651	NTRK1_var1_Exon10_3	CTCAATGAGACCAGCTTCATCTT	GAACTCGAAAGGGTTGTCCATGA	192	60	CTCAATGAGACCAGCTTCATCTTCACTGAGTTCCTGGAGCCGGCAGCCAATGAGACCGTGCGGCACGGGTGTCTGCGCCTCAACCAGCCCACCCACGTCAACAACGGCAACTRCACRCTGCTGGCTGCCAACCCCTTCGGCCAGGCCTCCGCCTCCATCATGGCTGCCTTCATGGACAACCCTTTCGAGTTC	chr1	156843538	156843729
1873AAP13O1_P02	B3	NTRK1	AAA0136652	NTRK1_var1_Exon10_4	TGTCTGCGCCTCAACCAG	GGGCAGGGTTCAGGATGG	172	63	TGTCTGCGCCTCAACCAGCCCACCCACGTCAACAACGGCAACTRCACRCTGCTGGCTGCCAACCCCTTCGGCCAGGCCTCCGCCTCCATCATGGCTGCCTTCATGGACAACCCTTTCGAGTTCAACCCCGAGGACCCCATCCCTGGTGCGAGGGCCATCCTGAACCCTGCCC	chr1	156843607	156843778
1873AAP13O1_P03	D5	NTRK1	AAA0136654	NTRK1_var1_Exon11_1	CCATGAAGGAATGAGTCCCAGAG	CCAGAGACCAGGCAGAACCT	170	59	CCATGAAGGAATGAGTCCCAGAGTAGGCAGGGGACTCactgctttcctcctccctctgactgctttctctcctccctctgactgctttctctcctccctcCTGCTGCAGTCTCCTTCTCGCCGGTGGGTGAGTAGCCCAAGGTGGAGGGCAGGTTCTGCCTGGTCTCTGG	chr1	156844066	156844235
1873AAP13O1_P04	G4	NTRK1	AAA0136655	NTRK1_var1_Exon12_1	GGAGGCTACAGTGTGTGTCAAG	TCTGACCAGAAATGACATGCAGA	191	54	GGAGGCTACAGTGTGTGTCAAGGCTCACCCCTCCTGCCCTGTGTCCCTACAGACACTAACAGCACATCTGGAGACCCGGTGGAGAAGAAGGACGAAACACCTTTTGGGGTGAGATAGGAAGTAGAAGCTTGTGCAGACTTTGGGACCGGGAGGCTGGGTAGAGGCTCATCTGCATGTCATTTCTGGTCAGA	chr1	156844311	156844501
1873AAP13O1_P04	B2	NTRK1	AAA0019603	NTRK1_var1_Exon13_1	CTGGATCTAACTACCCCTGTCCC	AAACAAAGCCAGGAGAACAGACA	186	56	CTGGATCTAACTACCCCTGTCCCCCACCAGGTCTCGGTGGCTGTGGGCCTGGCCGTCTTTGCCTGCCTCTTCCTTTCTACGCTGCTCCTTGTGCTCAACAAATGTGGACRGAGAAACAAGTTTGGGATCAACCGTGAGTCGGGGCTGCAGAGGGCTGTCTGTCTGTCTGTTCTCCTGGCTTTGTTT	chr1	156844668	156844853
1873AAP13O1_P02	G3	NTRK1	AAA0136656	NTRK1_var1_Exon14_1	GGCCAAGGTGTGGGCAAA	TCACTGAAGTATTGTGGGTTCTCG	190	61	GGCCAAGGTGTGGGCAAACCCCTCCATGCGGCTGTGTCTCCTCTCTAGGCCCGGCTGTGCTGGCTCCAGAGGATGGGCTGGCCATGTCCCTGCATTTCATGACATTGGGTGGCAGCTCCCTGTCCCCCACCGAGGGCAAAGGCTCTGGGCTCCAAGGCCACATCATCGAGAACCCACAATACTTCAGTGA	chr1	156845264	156845453
1873AAP13O1_P03	B3	NTRK1	AAA0136657	NTRK1_var1_Exon14_2	CTGGCTCCAGAGGATGGG	CTGCCCTTGACCCAGCATAG	164	60	CTGGCTCCAGAGGATGGGCTGGCCATGTCCCTGCATTTCATGACATTGGGTGGCAGCTCCCTGTCCCCCACCGAGGGCAAAGGCTCTGGGCTCCAAGGCCACATCATCGAGAACCCACAATACTTCAGTGATGCCTGTGAGGGGCTATGCTGGGTCAAGGGCAG	chr1	156845323	156845486
1873AAP13O1_P02	B4	NTRK1	AAA0136658	NTRK1_var1_Exon15_1	CAAGACAGTCCCCGCTACAAC	TTGTGGCACTCAGCAAGGAA	163	63	CAAGACAGTCCCCGCTACAACCCCAGCCCTCCCAAGACTGGGGCTACCGTCTGACCCTGCAAGCCCCCTCAGGTGTTCACCACATCAAGCGCCGGGACATCGTGCTCAAGTGGGAGCTGGGGGAGGGCGCCTTTGGGAAGGTCTTCCTTGCTGAGTGCCACAA	chr1	156845800	156845962
1873AAP13O1_P01	H4	NTRK1	AAA0136659	NTRK1_var1_Exon15_2	AAGCGCCGGGACATCG	CCACTCTGTCCTGATGTGATGGA	192	64	AAGCGCCGGGACATCGTGCTCAAGTGGGAGCTGGGGGAGGGCGCCTTTGGGAAGGTCTTCCTTGCTGAGTGCCACAACCTCCTGCCTGAGCAGGACAAGATGCTGGTGGCTGTCAAGGTGAGACCCTGCCCCGGGGGGTACTGCTGGCCTGGGTCCCACCCCCAGGAGCTCCATCACATCAGGACAGAGTGG	chr1	156845886	156846077
1873AAP13O1_P02	A4	NTRK1	AAA0136661	NTRK1_var1_Exon16_1	CAGCAGTGAGGGCTCGG	GGCCCTCGGTGCAGAC	169	64	CAGCAGTGAGGGCTCGGCCCCCAACTCAGTCCTGTCCCTGCCGCTTCCATCCAGGCACTGAAGGAGGCGTCCGAGAGTGCTNGGCAGGACTTCCARCGTGAGGCTGAGCTGCTCACCATGCTGCAGCACCAGCACATCGTGCGCTTCTTCSGCGTCTGCACCGAGGGCC	chr1	156846138	156846306
1873AAP13O1_P01	D4	NTRK1	AAA0136660	NTRK1_var1_Exon16_2	CTGCAGCACCAGCACATC	AGCAGGGATGTCTATAGGGAAGG	186	66	CTGCAGCACCAGCACATCGTGCGCTTCTTCSGCGTCTGCACCGAGGGCCGCCCCCTGCTCRTGGTCTTTGAGTATATGCGGCACGGGGACCTCAACCGCTTCCTCCGGTACCAGCACCTGGCCTCAGCGCTGGCCCCGGCCCCTGGCTCTGGGCCCCGTCTTCCCTTCCCTATAGACATCCCTGCT	chr1	156846258	156846443
1873AAP13O1_P02	G4	NTRK1	AAA0136663	NTRK1_var1_Exon17_1	TCAGGCTCCTGGGAGTTCTATC	CGCAGCGACCTGGCTA	161	61	TCAGGCTCCTGGGAGTTCTATCCTCCCAGCCTATCCCCTCTCCTTTTCTTGTTCACAGATCCYATGGACCTGATGCCAAGCTGCTGGCTGKTGGGGAGGATGTGGCTCCAGGYCCCCTGGGTCTGGGGCAGCTGCTGGCYGTGGCTAGCCAGGTCGCTGCG	chr1	156848856	156849016
1873AAP13O1_P02	C5	NTRK1	AAA0136664	NTRK1_var1_Exon17_2	TGGGGAGGATGTGGCTCC	CTGCTCATGCCAAAATCACCAAT	180	63	TGGGGAGGATGTGGCTCCAGGYCCCCTGGGTCTGGGGCAGCTGCTGGCYGTGGCTAGCCAGGTCGCTGCGGGGATGGTGYACCTGGCGGGTCTGCATTTTGTGCACCGGGACCTGGCCACACGCAACTGTCTAGTGGGCCAGGGACTGGTGGTCAAGATTGGTGATTTTGGCATGAGCAG	chr1	156848947	156849126
1873AAP13O1_P04	E4	NTRK1	AAA0136662	NTRK1_var1_Exon17_3	GGCGGGTCTGCATTTTGTG	GGATCCAGGGTGTCTACAGTTTG	184	55	GGCGGGTCTGCATTTTGTGCACCGGGACCTGGCCACACGCAACTGTCTAGTGGGCCAGGGACTGGTGGTCAAGATTGGTGATTTTGGCATGAGCAGGKATATCTACAGCACCGACTATTACCGTGTAAGGGTCCTTTGTCCCCAACGCCTTCCCCTGCATCCAAACTGTAGACACCCTGGATCC	chr1	156849031	156849214
1873AAP13O1_P02	C1	NTRK1	AAA0019605	NTRK1_var1_Exon18_1	GGTAGGCTGTGCCTTGACG	GTAGGTGAAGATCTCCCAGAGCA	190	63	GGTAGGCTGTGCCTTGACGGGCTGTCCCAGGCGCCCCTGGAATTGATGCAGYGTCCRCCCGTGGCAGGTGGGRGGCCGCACCATGCTGCCCATTCGCTGGATGCYGCCCGAGAGCATCCTGTACCGTAAGTTCACCACCGAGAGCGACGTGTGGAGCTTCGGCGTGGTGCTCTGGGAGATCTTCACCTAC	chr1	156849724	156849913
1873AAP13O1_P02	D4	NTRK1	AAA0136665	NTRK1_var1_Exon18_2	GCTGCCCATTCGCTGGAT	CCAGCAAGGGGTGACCAT	174	63	GCTGCCCATTCGCTGGATGCYGCCCGAGAGCATCCTGTACCGTAAGTTCACCACCGAGAGCGACGTGTGGAGCTTCGGCGTGGTGCTCTGGGAGATCTTCACCTACGGCAAGCAGCCCTGGTACCAGCTCTCCAACACGGAGGTCAGCCCCGGCCCATGGTCACCCCTTGCTGG	chr1	156849808	156849981
1873AAP13O1_P01	F1	NTRK1	AAA0019598	NTRK1_var1_Exon19_1	GGACTGGCCTCACTCTCTTG	ATCCTTGATGCTGTGGCGTTG	189	65	ggactggcctcactctcttgcccccagcctagtgggctttctcctctgtctctccgGTGGCCCCAGGCAATCGACTGCATCACGCAGGGACGTGAGTTGGAGCGGCCACGTGCCTGCCCACCAGAGGTCTACGCCATCATGCGGGGCTGCTGGCAGCGGGAGCCCCAGCAACGCCACAGCATCAAGGAT	chr1	156851183	156851371
1873AAP13O1_P01	A1	NTRK1	AAA0019611	NTRK1_var1_Exon19_2	CCTGCCCACCAGAGGTCTAC	GGGCAGGCCCCAGTATTC	191	68	CCTGCCCACCAGAGGTCTACGCCATCATGCGGGGCTGCTGGCAGCGGGAGCCCCAGCAACGCCACAGCATCAAGGATGTGCACGCCCVGCTGCAAGCCCTGGCCCAGGCACCTCCTGTCTACCTGGATGTCCTGGGCTAGGGGGCCGGCCCAGGGGCTGGGAGTGGTTAGYCGGAATACTGGGGCCTGCCC	chr1	156851295	156851485

## Sheet: NTRK2
NTRK2 FP=forward primer, RP= reverse primer, GC=GC content in %, Chr.=chromosome
Plate	Well	Gene	Assay_ID	Assay_Name	FP	RP	Length	GC	Amplicon	Chr.	From	To
1873AAP13O1_P01	E4	NTRK2	AAA0136666	NTRK2_var1_Exon4_1	AAAGCGGCCGGTGCAG	CTGCACCAGATCCGAGAGG	192	66	AAAGCGGCCGGTGCAGCGCGGGGACAGGCACTCGGGCTGGCACTGGCTGCTAGGGATGTCGTCCTGGATAAGGTGGCATGGACCCGCCATGGCGCGGCTCTGGGGCTTCTGCTGGCTGGTTGTGGGCTTCTGGAGGGCCGCTTTCGCCTGTCCCACGTCCTGCAAATGCAGTGCCTCTCGGATCTGGTGCAG	chr9	87285609	87285800
1873AAP13O1_P04	B4	NTRK2	AAA0136667	NTRK2_var1_Exon4_2	GGTTGTGGGCTTCTGGAGG	GGGCAAGGAGAAAAAGGAGGAAA	189	56	GGTTGTGGGCTTCTGGAGGGCCGCTTTCGCCTGTCCCACGTCCTGCAAATGCAGTGCCTCTCGGATCTGGTGCAGCGACCCTTCTCCTGGCATCGTGGCATTTCCGAGATTGGAGCCTAACAGTGTAGATCCTGAGAACATCACCGAAATGTGAGTTCCTGGAGCTTTTCCTCCTTTTTCTCCTTGCCC	chr9	87285726	87285914
1873AAP13O1_P01	H5	NTRK2	AAA0136668	NTRK2_var1_Exon5_1	TGAGGTGGATGGGAGTTCTTCAT	TCTCTGAGATAATGTGCCCTGGT	188	45	TGAGGTGGATGGGAGTTCTTCATGGTGCTGCTGCCTACATTCTGAGTCACTGCGATTCACTCTCTGCTTTGTTACAGTTTCATCGCAAACCAGAAAAGGTTAGAAATCATCAACGAAGATGATGTTGAAGCTTATGTGGGACTGAGAAATCTGTGAGTACTCAGGACCAGGGCACATTATCTCAGAGA	chr9	87316997	87317184
1873AAP13O1_P04	E5	NTRK2	AAA0136669	NTRK2_var1_Exon6_1	ATTTTCCTGTTGTCTGCTCTGGT	TAAAATGGGTCCTGGGAAGCAAA	192	40	ATTTTCCTGTTGTCTGCTCTGGTCAGGCAGGCATTCACTGGTTCGTTCTAATGTGCATGAAATTATGTGTTTTCACAGGACAATTGTGGATTCTGGATTAAAATTTGTGGCTCATAAAGCATTTCTGAAAAACAGCAACCTGCAGCACATGTAAGTAGAGATTGATTCTTTTGCTTCCCAGGACCCATTTTA	chr9	87317185	87317376
1873AAP13O1_P05	C5	NTRK2	AAA0136670	NTRK2_var1_Exon7_1	CTCTATTTGAATACTGTGTTCCTAAAATGT	TTCCCCAAATGCCACACAAAATC	172	34	CTCTATTTGAATACTGTGTTCCTAAAATGTAACATTTTAAATTCATGTTTAATGTTTTTGATTCCTTTCAGCAATTTTACCCGAAACAAACTGACGAGTTTGTCTAGGAAACATTTCCGTCACCTTGACTTGTCTGAACTGTAAGTAATGATTTTGTGTGGCATTTGGGGAA	chr9	87322688	87322859
1873AAP13O1_P03	A5	NTRK2	AAA0136672	NTRK2_var1_Exon8_1	ACAAGCACTAATGTAGCTAAAATGGAA	TCAGGCAGTACAAATCCTGAGTG	169	43	ACAAGCACTAATGTAGCTAAAATGGAAAAAGGAACTTGATCTGTTGTCATTTTTGTTCCCTGTAGGATCCTGGTGGGCAATCCATTTACATGCTCCTGTGACATTATGTGGATCAAGACTCTCCAAGAGGCTAAATCCAGTCCAGACACTCAGGATTTGTACTGCCTGA	chr9	87325487	87325655
1873AAP13O1_P03	H5	NTRK2	AAA0136671	NTRK2_var1_Exon8_2	TGCTCCTGTGACATTATGTGGAT	CGCACCAAGGCAATGAGAATAA	192	41	TGCTCCTGTGACATTATGTGGATCAAGACTCTCCAAGAGGCTAAATCCAGTCCAGACACTCAGGATTTGTACTGCCTGAATGAAAGCAGCAAGAATATTCCCCTGGCAAACCTGCAGATACCCAATTGTGGTAATTTATTTTTAAATCAATGTGTTCTAGTTGCTATTAATTATTCTCATTGCCTTGGTGCG	chr9	87325577	87325768
1873AAP13O1_P04	B5	NTRK2	AAA0136673	NTRK2_var1_Exon9_1	TGCTTTTATTTTGATACTGCATTTAACTATT	AAACCAGGTTACCAACATCCCAA	192	41	TGCTTTTATTTTGATACTGCATTTAACTATTTGCATATGCCTCTGTTTACTTTTCTTGTTCCATAGGTTTGCCATCTGCAAATCTGGCCGCACCTAACCTCACTGTGGAGGAAGGAAAGTCTATCACATTATCCTGTAGTGTGGCAGGTGATCCGGTTCCTAATATGTATTGGGATGTTGGTAACCTGGTTT	chr9	87338422	87338613
1873AAP13O1_P02	A5	NTRK2	AAA0136674	NTRK2_var1_Exon9_2	TGTTCCATAGGTTTGCCATCTGC	TTAAGACACAGCCAAACACAAGC	175	45	TGTTCCATAGGTTTGCCATCTGCAAATCTGGCCGCACCTAACCTCACTGTGGAGGAAGGAAAGTCTATCACATTATCCTGTAGTGTGGCAGGTGATCCGGTTCCTAATATGTATTGGGATGTTGGTAACCTGGTTTCCAAACATATGGTAAGGCTTGTGTTTGGCTGTGTCTTAA	chr9	87338478	87338652
1873AAP13O1_P04	D5	NTRK2	AAA0136676	NTRK2_var1_Exon10_1	AGTTAGGGGAAGAAACCCCAAAT	CAAGATTTTCCGCCACACAAGAG	176	40	AGTTAGGGGAAGAAACCCCAAATCTTGTCACTTTGGGATCAATCCTAATCAAGGTTATTTTTGTCTGTTAATTCATTTGTAGAATGAAACAAGCCACACACAGGGCTCCTTAAGGATAACTAACATTTCATCCGATGACAGTGGGAAGCAGATCTCTTGTGTGGCGGAAAATCTTG	chr9	87339057	87339232
1873AAP13O1_P02	H5	NTRK2	AAA0136675	NTRK2_var1_Exon10_2	GAATGAAACAAGCCACACACAGG	TGCTATTAAAAACACATGCCAGTC	169	43	GAATGAAACAAGCCACACACAGGGCTCCTTAAGGATAACTAACATTTCATCCGATGACAGTGGGAAGCAGATCTCTTGTGTGGCGGAAAATCTTGTAGGAGAAGATCAAGATTCTGTCAACCTCACTGTGCATTGTACGTAATCAGACTGGCATGTGTTTTTAATAGCA	chr9	87339138	87339306
1873AAP13O1_P02	E5	NTRK2	AAA0136679	NTRK2_var1_Exon11_1	TCCCTATCAATGACACAGACATC	CCGTTATAGAACCACTGAAGCG	191	44	TCCCTATCAATGACACAGACATCTCGAGATGGGGAGAATTCTGAGCTTTCTGATGCTATTAACTCTCTCTTTTTCAATTTAGTTGCACCAACTATCACATTTCTCGAATCTCCAACCTCAGACCACCACTGGTGCATTCCATTCACTGTGAAAGGCAACCCMAAACCAGCGCTTCAGTGGTTCTATAACGG	chr9	87342487	87342677
1873AAP13O1_P02	G5	NTRK2	AAA0136680	NTRK2_var1_Exon11_2	TGCACCAACTATCACATTTCTCG	GTGGTACTCCGTGTGATTGGTAA	175	44	TGCACCAACTATCACATTTCTCGAATCTCCAACCTCAGACCACCACTGGTGCATTCCATTCACTGTGAAAGGCAACCCMAAACCAGCGCTTCAGTGGTTCTATAACGGGGCAATATTGAATGAGTCCAAATACATCTGTACTAAAATACATGTTACCAATCACACGGAGTACCAC	chr9	87342570	87342744
1873AAP13O1_P03	B4	NTRK2	AAA0136677	NTRK2_var1_Exon11_3	CAGTGGTTCTATAACGGGGCAAT	TGTTTCTCATCCTTCCCATACTCA	173	43	CAGTGGTTCTATAACGGGGCAATATTGAATGAGTCCAAATACATCTGTACTAAAATACATGTTACCAATCACACGGAGTACCACGGCTGCCTCCAGCTGGATAATCCCACTCACATGAACAATGGGGACTAYACTCTAATAGCSAAGAATGAGTATGGGAAGGATGAGAAACA	chr9	87342661	87342833
1873AAP13O1_P06	F3	NTRK2	AAA0136678	NTRK2_var1_Exon11_4	GTTACCAATCACACGGAGTACCA	TCTCCCCACATACAAAAGTGTCAG	186	47	GTTACCAATCACACGGAGTACCACGGCTGCCTCCAGCTGGATAATCCCACTCACATGAACAATGGGGACTAYACTCTAATAGCSAAGAATGAGTATGGGAAGGATGAGAAACAGATTTCTGCTCACTTCATGGGCTGGCCTGGAATTGACGATGGTGAGTAACTGACACTTTTGTATGTGGGGAGA	chr9	87342721	87342906
1873AAP13O1_P05	G5	NTRK2	AAA0136681	NTRK2_var1_Exon12_1	GCAAAACTTCAGTGTATGTCTAGCTTAT	ACACAAACATTTTGAAAAAGAAATACAAAGT	189	31	GCAAAACTTCAGTGTATGTCTAGCTTATTTTAGTTGACATARGTTAGTAATTTTTTGACTCCAAAATGCATACTTACAMATCTTTGCTCTGTTTTGCCTTTTAGGTGCAAACCCAAATTATCCTGATGTAATTTATGAAGGTAGCTATCGTGTTTTCTACTTTGTATTTCTTTTTCAAAATGTTTGTGT	chr9	87356703	87356891
1873AAP13O1_P06	F4	NTRK2	AAA0136682	NTRK2_var1_Exon13_1	GTTGGCAGCTTAATGACAACTTCA	ACCAATTCAGACACCTATTTATTCCA	189	46	GTTGGCAGCTTAATGACAACTTCATGTTCTTCCTCATTCCCCCTTTGCCCACTTAAGATTATGGAACTGCAGCGAATGACATCGGGGACACCACGAACAGAAGTAATGAAATCCCTTCCACAGACGTCACTGATAAAACCGGTCGGGAACATCTCTCGGTGAGTGGAATAAATAGGTGTCTGAATTGGT	chr9	87359831	87360019
1873AAP13O1_P03	C5	NTRK2	AAA0136683	NTRK2_var1_Exon14_1	ATAACCACCCTCCCTTCCTTTC	AGCCAAAAATGATCCACATAAGAAGC	176	43	ATAACCACCCTCCCTTCCTTTCTCTAGGTCTATGCTGTGGTGGTGATTGCGTCTGTGGTGGGATTTTGCCTTTTGGTAATGCTGTTTCTGCTTAAGTTGGCAAGACACTCCAAGTTTGGCATGAAAGGTAAGAAGGGTTGTGTTTATTTAGCTTCTTATGTGGATCATTTTTGGCT	chr9	87366874	87367049
1873AAP13O1_P05	B5	NTRK2	AAA0136684	NTRK2_var1_Exon15_1	TGTTAATTTTCATTGATTTTTCTTTTGAGCAT	CTTACATGGCAGCATCAACCAAC	164	35	TGTTAATTTTCATTGATTTTTCTTTTGAGCATGACTTATGTTTTATTTTGTGTTTCTTTTAGGTTTTGTTTTGTTTCATAAGATCCCACTGGATGGGTAGCTGAAATAAAGGAAAAGACAGAGAAAGGGGCTGTGGTGCTTGTTGGTTGATGCTGCCATGTAAG	chr9	87425395	87425558
1873AAP13O1_P04	H5	NTRK2	AAA0136685	NTRK2_var1_Exon16_1	CACCTCCGGTTTCTACTTCTCTT	AGAGGGTCTAAGCATTTTCATCCG	184	35	CACCTCCGGTTTCTACTTCTCTTTCGAAGTTTATTTTATGTTTTGTTGTGGTTTTCAGATTTCTCATGGTTTGGATTTGGGAAAGTAAAATCAAGACAAGGTGTTGGTAAGTAGTTAACTCACTCCTTCTTTGGATAAGTAATGAGTCTATGTTTTTATTCGGATGAAAATGCTTAGACCCTCT	chr9	87475897	87476080
1873AAP13O1_P06	G4	NTRK2	AAA0136687	NTRK2_var1_Exon17_1	ACAGCTCAATAAAGCCATTGATTAC	TGACAGGGATCTTGGTCATTCC	190	46	acagctcaataaagccattGATTACAGGAGAATATATATATTTTTCCATCTCCAGGCCCAGCCTCCGTTATCAGCAATGATGATGACTCTGCCAGCCCACTCCATCACATCTCCAATGGGAGTAACACTCCATCTTCTTCGGAAGGTGGCCCAGATGCTGTCATTATTGGAATGACCAAGATCCCTGTCA	chr9	87482103	87482292
1873AAP13O1_P06	H4	NTRK2	AAA0136686	NTRK2_var1_Exon17_2	CCCACTCCATCACATCTCCAA	GATACAGCTATGCAGCAAATGGG	199	46	CCCACTCCATCACATCTCCAATGGGAGTAACACTCCATCTTCTTCGGAAGGTGGCCCAGATGCTGTCATTATTGGAATGACCAAGATCCCTGTCATTGAAAATCCCCAGTACTTTGGCATCACCAACAGTCAGCTCAAGCCAGACACATGTAAGTACAGCTGTTTGTACTTATTGWCCCATTTGCTGCATAGCTGTATC	chr9	87482198	87482396
1873AAP13O1_P06	E4	NTRK2	AAA0136688	NTRK2_var1_Exon18_1	ATGGTTTGCAGGATTGTAGAGCA	CAGGCATGGATTTAGCCTCCTTT	182	48	ATGGTTTGCAGGATTGTAGAGCAATCTGAACAGGGCTGAATTCCTCCCGAGCACTTTCCAATAGCAAGTCTGTCTACTTTATTGCAGGGCCCAGAGGTTCCCCCAAGACCGCCTGATAATAATTTGGTATTTGGAGGCTCCTGTGTCACTGCAGGAACTAAAGGAGGCTAAATCCATGCCTG	chr9	87486617	87486798
1873AAP13O1_P02	B5	NTRK2	AAA0136689	NTRK2_var1_Exon19_1	CCTTCACCTCCACATGCTTCAAT	CTTACCTTCACTGCCACCAAGAT	189	45	CCTTCACCTCCACATGCTTCAATTCCAATTTCCATTCTGTCTTTGTTTTGCAGTTGTTCAGCACATCAAGCGACATAACATTGTTCTGAAAAGGGAGCTAGGCGAAGGAGCCTTTGGAAAAGTGTTCCTAGCTGAATGCTATAACCTCTGTCCTGAGCAGGACAAGATCTTGGTGGCAGTGAAGGTAAG	chr9	87549024	87549212
1873AAP13O1_P03	E4	NTRK2	AAA0136690	NTRK2_var1_Exon19_2	TGAAAAGGGAGCTAGGCGAAG	CCTGCATTGGCCACCAAAATATAA	192	42	TGAAAAGGGAGCTAGGCGAAGGAGCCTTTGGAAAAGTGTTCCTAGCTGAATGCTATAACCTCTGTCCTGAGCAGGACAAGATCTTGGTGGCAGTGAAGGTAAGAGAACATTCCAGAATGTCTCATTAACCATGATCACACTTACRTGTGGAAATTTAACTCTATTTTATTATATTTTGGTGGCCAATGCAGG	chr9	87549110	87549301
1873AAP13O1_P05	D4	NTRK2	AAA0136691	NTRK2_var1_Exon20_1	TATCTCAGTATCATAGGGCCCAC	ACGCAGACGCCATAGAACTTG	165	52	TATCTCAGTATCATAGGGCCCACTGAAGTAATCCTTCTCTTTTAACACCCAYCCCCAGACCCTGAAGGATGCCAGTGACAATGCACGCAAGGACTTCCACCGTGAGGCCGAGCTCCTGACCAACCTCCAGCATGAGCACATMGTCAAGTTCTATGGCGTCTGCGT	chr9	87563319	87563483
1873AAP13O1_P03	F4	NTRK2	AAA0136692	NTRK2_var1_Exon20_2	GACAATGCACGCAAGGACTTC	TCCCTCCTGGAGCCCAC	190	57	GACAATGCACGCAAGGACTTCCACCGTGAGGCCGAGCTCCTGACCAACCTCCAGCATGAGCACATMGTCAAGTTCTATGGCGTCTGCGTGGAGGGCGACCCCCTCATCATGGTCTTTGAGTACATGAAGCATGGGGACCTCAACAAGTTCCTCAGGTACAGTGAGGCRGGGAGGTGGGCTCCAGGAGGGA	chr9	87563395	87563584
1873AAP13O1_P02	D5	NTRK2	AAA0136693	NTRK2_var1_Exon21_2	AGCTTCATTCTCCATGTCCTTCC	GCAGTTCCTGGTGGCCAAATC	184	63	AGCTTCATTCTCCATGTCCTTCCCCAGGGCACACGGCCCTGATGCCGTGCTGATGGCTGAGGGCAACCCGCCCACGGAACTGACGCAGTCGCAGATGCTGCATATAGCCCAGCAGATCGCCGCGGGCATGGTCTACCTGGCGTCCCAGCACTTCGTGCACCGCGATTTGGCCACCAGGAACTGC	chr9	87570171	87570354
1873AAP13O1_P03	B5	NTRK2	AAA0136695	NTRK2_var1_Exon21_3	CCGCGGGCATGGTCTAC	GGGTCTCTGATCTGCACAGCTA	170	60	CCGCGGGCATGGTCTACCTGGCGTCCCAGCACTTCGTGCACCGCGATTTGGCCACCAGGAACTGCCTGGTCGGGGAGAACTTGCTGGTGAAAATCGGGGACTTTGGGATGTCCCGGGACGTGTACAGCACTGACTRCTACAGGGTGAGTAGCTGTGCAGATCAGAGACCC	chr9	87570290	87570459
1873AAP13O1_P03	F5	NTRK2	AAA0136697	NTRK2_var1_Exon22_1	CAGCTCCCTTCCACACCTG	GCCATAGGTGAAAATCTCCCACA	190	57	CAGCTCCCTTCCACACCTGGTTTCGGGGTGACTGATGCCTCCCTGTTGATCCCTTTCTCCCCAGGTCGGTGGCCACACAATGCTGCCCATTCGCTGGATGCCTCCAGAGAGCATCATGTACAGGAAATTCACGACGGAAAGCGACGTCTGGAGCCTGGGGGTCGTGTTGTGGGAGATTTTCACCTATGGC	chr9	87635057	87635246
1873AAP13O1_P04	G5	NTRK2	AAA0136696	NTRK2_var1_Exon22_2	CACACAATGCTGCCCATTCG	TCTTGGCCAGACCCATTGC	173	54	CACACAATGCTGCCCATTCGCTGGATGCCTCCAGAGAGCATCATGTACAGGAAATTCACGACGGAAAGCGACGTCTGGAGCCTGGGGGTCGTGTTGTGGGAGATTTTCACCTATGGCAAACAGCCCTGGTACCAGCTGTCAAACAATGAGGTGTGCAATGGGTCTGGCCAAGA	chr9	87635130	87635302
1873AAP13O1_P04	C5	NTRK2	AAA0136699	NTRK2_var1_Exon23_1	CTTCGATGTGCATTGCTTTTCCT	GATGCCCTTGATGTTCTTCCTCA	181	56	CTTCGATGTGCATTGCTTTTCCTCCTGTCTCATCCTATCTTTGATCTCCATCCAGGTGATAGAGTGTATCACTCAGGGCCGAGTCCTGCAGCGACCCCGCACGTGCCCCCAGGAGGTGTATGAGCTGATGCTGGGGTGCTGGCAGCGAGAGCCCCACATGAGGAAGAACATCAAGGGCATC	chr9	87636112	87636292
1873AAP13O1_P03	E5	NTRK2	AAA0136698	NTRK2_var1_Exon23_2	GCCCCCAGGAGGTGTATGA	CTGAGGAGTACGTTGGGAAGGAT	179	58	GCCCCCAGGAGGTGTATGAGCTGATGCTGGGGTGCTGGCAGCGAGAGCCCCACATGAGGAAGAACATCAAGGGCATCCATACCCTCCTTCAGAACTTGGCCAAGGCATCTCCGGTCTACCTGGACATTCTAGGCTAGGGCCCTTTTCCCCAGACCGATCCTTCCCAACGTACTCCTCAG	chr9	87636216	87636394
