# Supplementary material for: Rare SNPs in receptor tyrosine kinases are negative outcome predictors in multiple myeloma
Source: Oncotarget. 2016 May 26;7(25):38762–74. doi: 10.18632/oncotarget.9607 (PMC5122427; doi:10.18632/oncotarget.9607)
Supplement: Supplementary file 9 [file oncotarget-07-38762-s009.xlsx]

## Sheet: Tabelle1
Tab. SVIII Primer Information 454 GS Junior fw = forward, rv = reverse, Tm = melting temperature in degree Celcius, GC = GC content in %, bp = basepair
Name		Primer	Tm	GC	Product Length [bp]
EGFR- Exon2	fw	TGGAGAGAGTGAAGAAACTGCTACCC	64	50	330
	rv	GCCCAGGCCTTTCTCCACTTAGATT	65	52
EGFR- Exon3	fw	TAGGGCTCCCTGGACCCATTT	63	57.14	321
	rv	CGGAACTGCTGTCTGCATTTATGAACC	64.71	48.15
EGFR- Exon4	fw	TGGGCTAATTGCGGGACTCTTGTT	64.69	50	309
	rv	TAGGAGCTGGAGGCAGAGATAGTGT	64.18	52
EGFR- Exon5	fw	GGGAAAGGGCGTCATCAGTTTCTCAT	65.13	50	322
	rv	TAGCCCACCCTGGATTAACTGCAT	63.78	50
EGFR- Exon6	fw	TCTGCGACATCCCTGGGAAATGAT	64.05	50	380
	rv	TTTCCCAAGGTCTCAGTGAGTGGT	63.52	50
EGFR- Exon7	fw	TAACTTGGGCTTTCTGACGGGAGT	63.85	50	369
	rv	TCCAAGCAAGGCAAACACATCCAC	64.33	50
EGFR- Exon8	fw	AAAGCCAAAGGAGGATGGAGCCTT	64.46	50	408
	rv	AGTGCCTTCCCATTGCCTAACCTA	63.72	50
EGFR- Exon9	fw	TGCCTGTGGATCCCTAGCTATTCT	62.8	50	327
	rv	TCCAGAGGAGGAGTATGTGTGAAGGA	64.18	50
EGFR- Exon10	fw	GGTGAGTCACAGGTTCAGTTGCTTG	64.14	52	347
	rv	CCCTTTTGCCTGCAGGAGAAACT	63.46	52.17
EGFR- Exon11	fw	CCTGCGCATGTACACTCAGAGAAG	63.48	54.17	354
	rv	GAGCTCTGTGCCCTATCTTAGCAACT	64.25	50
EGFR- Exon12	fw	TCCCACAGCATGACCTACCATCAT	63.53	50	383
	rv	AAGGACCCATTAGAACCAACTCCA	61.5	45.83
EGFR_Exon20_1	fw	AGAAGGCGTACATTTGTCCTTCC	60.87	47.83	349
	rv	CTCCCCACCAGACCATGAGAG	61.58	61.9
EGFR_Exon21_1	fw	TAATCAGTGTGATTCGTGGAGCC	60.68	47.83	370
	rv	CATGAGAAAAGGTGGGCCTGA	60.27	52.38
EGFR_Exon22_1	fw	ACAGCTTTTCCTCCATGAGTACG	60.62	47.83	369
	rv	GGATCCTGGCTCCTTATCTCCC	61.42	59.09
EGFR_Exon23_1	fw	TTCATGCGCCTTTCCATTCTTTG	60.61	43.48	347
	rv	GGCTGACCTAAAGCCACCTC	60.39	60
EGFR_Exon24_1	fw	GTGTGTCACTCGTAATTAGGTCCA	60.32	45.83	345
	rv	ATTTCCTCTGCCGTGTTTTCTCA	60.75	43.48
EGFR_Exon25_1	fw	AGCAAGGGATTGTGATTGTTCAT	58.91	39.13	331
	rv	TGTGCCTGCCTTAAGTAATGTGA	60.24	43.48
EGFR_Exon26_1	fw	TCGCATCACCAATGCCTTCTTTA	60.87	43.48	338
	rv	GCCTTACTGAGGCTTGCTCTAAT	60.43	47.83
EGFR_Exon27_1	fw	TCATGAGGGGAGGCAGCTATAA	60.43	50	379
	rv	TGAGTAGACACAGCTTGAGAGAG	59.24	47.83
