# Supplementary material for: Rare SNPs in receptor tyrosine kinases are negative outcome predictors in multiple myeloma
Source: Oncotarget. 2016 May 26;7(25):38762–74. doi: 10.18632/oncotarget.9607 (PMC5122427; doi:10.18632/oncotarget.9607)
Supplement: Supplementary file 10 [file oncotarget-07-38762-s010.xlsx]

## Sheet: Tabelle1
Tab. SIX Primer information Sanger Sequencing and HRM fw=forward, rv=reverse, Tm= melting temperature in degree Celcius, GC= GC content in %, bp=basepair
Primer	Primer Number		Sequence	Tm	GC	Product Length [bp]	Manufacturer
IGF1R_1_S	1	fw	AGTATTGTTTCCTTCGCCCTTGT	61	43	296	Integrated DNA Technologies
	2	rv	GCCCCTCGGAGGAAAAGTTC	61	60		Integrated DNA Technologies
IGF1R_2_S	7	fw	CATAAACAACCCACGGTGCC	60	55	397	Integrated DNA Technologies
	8	rv	AAGGAGTCCGTGCACTCAAG	60	55		Integrated DNA Technologies
IGF1R_3_S	9	fw	GCTTGTATGCGGGAAACCACT	61	52	345	Integrated DNA Technologies
	10	rv	TTGTGTCCTGAGTGTCTGTCG	60	52		Integrated DNA Technologies
IGF1R_4_S	11	fw	GAGAACATGGAGAGCGTCCC	60	60	440	Integrated DNA Technologies
	12	rv	AGTTAAGGGTTTGGGCAGGG	60	55		Integrated DNA Technologies
NTRK2_1_S	13	fw	AAGCATTGCTGGCTAGAAAGA	58	43	331	Integrated DNA Technologies
	14	rv	GACTACCGCACCAAGGCAAT	61	55		Integrated DNA Technologies
EGFR_Amo1_S	13S	fw	AGTGATTCTACAAACCAGCCAGCC	63	50	374	Integrated DNA Technologies
	14S	rv	TGCAAGACTGTCCTTCACCTACTGG	64	52		Integrated DNA Technologies
NTRK2_2_S	15	fw	TCTATGAAGCTGATCAAAGTAGCAC	59	40	583	Integrated DNA Technologies
	16	rv	CACAGGGAAAGTCACTCGCT	60	55		Integrated DNA Technologies
EGFR_1_S	19	fw	TGCTGTGACCCACTCTGTC	59	58	282	Integrated DNA Technologies
	20	rv	CCAAAAGCCAAGGGCAAAGAA	60	48		Integrated DNA Technologies
NTRK1_1_S	27	fw	CTGACCTGTTTCTCCCAGGC	60	60	444	Integrated DNA Technologies
	28	rv	TCGGGGTTGAACTCGAAAGG	60	55		Integrated DNA Technologies
ERBB3_1_S	33	fw	TCTCCTTATTCTCAGCCGGG	59	55	319	Integrated DNA Technologies
	34	rv	TCCCTCAACCCTACTCCCAC	60	60		Integrated DNA Technologies
ERBB3_2_S	35	fw	GGGTTGAGGGATGGAACCAA	60	55	319	Integrated DNA Technologies
	36	rv	GAACAGTTCCATTGCAGGGC	60	55		Integrated DNA Technologies
ERBB3_3_S	39	fw	CTACCTTGAGGAACATGGTATGG	59	48	266	Integrated DNA Technologies
	40	rv	GCCTTCTCTCCTTGAACTTACC	58	50		Integrated DNA Technologies
ERBB3_4_S	41	fw	GCATCTGGATGCCCTCTCTAC	60	57	346	Integrated DNA Technologies
	42	rv	TTGGGCTCAGCAGGTAACTC	60	55		Integrated DNA Technologies
EPHA2_1_S	45	fw	CGCTGAACTCGCCATCCTTC	51	60	395	Integrated DNA Technologies
	46	rv	CCATACCTCTGCCCACTCCT	51	60		Integrated DNA Technologies
EPHA2_2_S	47	fw	CCAGGGAAGGTGCATCAGAG	60	60	288	Integrated DNA Technologies
	48	rv	TGGACTACGGCACCAACTTC	60	55		Integrated DNA Technologies
EPHA2_3_S	51	fw	GTGCTGCCTTGGGAGATGTAA	60	52	394	Integrated DNA Technologies
	52	rv	TGAAAGAATCTGGGCTGTGGAG	60	50		Integrated DNA Technologies
EPHA2_4_S	53	fw	CTCCTACAGGTGTTCTGCCT	59	55	424	Integrated DNA Technologies
	54	rv	CGGGTAAGGATGTGGGTTGT	60	55		Integrated DNA Technologies
EGFR_2_S	55	fw	CCCCTGACTCCGTCCAGTAT	60	60	288	Integrated DNA Technologies
	56	rv	GCGCAGCTGATCTCAAGGA	60	58		Integrated DNA Technologies
EGFR_1_HRM	57	fw	GGCCTAAGATCCCGTCCATC	60	60	198	Eurofins Genomics
	58	rv	CCTTGTTCCTGTCGGGGTG	60	63		Eurofins Genomics
IGF1R_1_HRM	73	fw	ACC GAG TAC TTG CTG CTG TT	60	50	114	Eurofins Genomics
	74	rv	GAT GAC CAG GGC GTA GTT GT	60	55		Eurofins Genomics
NTRK1_MM905_S	81	fw	GATCCAGGAGATAGTCAACGAACA	60	46	730	Integrated DNA Technologies
	82	rv	ATCTAGAGAAATTAGGCAGCGAGC	61	46		Integrated DNA Technologies
IGF1R_R1	93	fw	AGGGAAATGTTGGCATTTATAGTAG	57	36	364	Integrated DNA Technologies
	94	rv	CCTTACCTTTGGAGCAGTAATTGT	59	42		Integrated DNA Technologies
IGF1R_R2_	95	fw	CGCTAGCCTTCCCAATCAAATAAG	60	46	468	Integrated DNA Technologies
	96	rv	CAAACCTCCTTCCTTTCCCAAATTA	59	40		Integrated DNA Technologies
NTRK2_R1_	97	fw	TGAGTGCTAACTGGGTGATGAA	59	45	557	Integrated DNA Technologies
	98	rv	CACACCCGGAGAATTCCATAAG	59	50		Integrated DNA Technologies
EPHA2_R1	99	fw	GACCAAGCTGAAACCGCTTAT	59	48	476	Integrated DNA Technologies
	100	rv	CAGGGCATGAATGAACAGGAG	59	52		Integrated DNA Technologies
ERBB3_R1	101	fw	CCAGATTTAGGTTGGTCCCTTC	58	50	584	Integrated DNA Technologies
	102	rv	CCGAGGCACAGAGAAGATAAG	58	52		Integrated DNA Technologies
EPHA2_R1.2	121	fw	GACACCAGGTAGGTTCCAAAGTT	60	48	335	Integrated DNA Technologies
	122	rv	TCACCCAACTTCCATTAAGGACTC	60	46		Integrated DNA Technologies
EPHA2_dbSNP126	133	fw	GTCCACACATAACCTCTTAGCC	58	50	371	Integrated DNA Technologies
	134	rv	TCAGTGGCTTTCTGCAACA	58	47		Integrated DNA Technologies
EPHA2_dbSNP120	135	fw	GTCTGGTTGATGCTGACACT	58	50	430	Integrated DNA Technologies
	136	rv	CCTTGCACACGTGAGTCTT	58	52		Integrated DNA Technologies
EGFR_dbNSP98	137	fw	ACTTTGTCCTTCCAGTCACG	58	50	486	Integrated DNA Technologies
	138	rv	TCAAACAACTTCCCGTCTCC	58	50		Integrated DNA Technologies
NTRK1_dbSNP52	139	fw	GCCTCTACTGTTCTCTCAATCC	58	50	380	Integrated DNA Technologies
	140	rv	CGGTAATAGTCGGTGCTGTAG	58	52		Integrated DNA Technologies
NTRK1_dbSNP_126	141	fw	ACTGTGTCCATTCGGGTTATTAG	58	43	454	Integrated DNA Technologies
	142	rv	CACATGCTGAGGGTGAATTAGA	58	45		Integrated DNA Technologies
ERBB3_dbSNP86	143	fw	AGGCAGTGAACAACCCAATA	57	45	412	Integrated DNA Technologies
	144	rv	GAAGAGTCAGGCACCTTTGA	57	50		Integrated DNA Technologies
IGF1R_dbSNP126_1	145	fw	CAGCAACTGTCTGTTCTCCTAT	58	45	312	Integrated DNA Technologies
	146	rv	CACTTCCTCCATGCGGTAAA	58	50		Integrated DNA Technologies
IGF1R_dbSNP126_2	147	fw	AGTAGCCAGCGTAACTGATTG	58	48	512	Integrated DNA Technologies
	148	rv	GGGTGCATGAGGATGAAGTAG	58	52		Integrated DNA Technologies
NTRK1_Ex12	149	fw	GTGAGTAGCCCAAGGTGGAG	60	60	403	Integrated DNA Technologies
	150	rv	GTCTCCAGACCTGCCTCATC	60	60		Integrated DNA Technologies
EGFR_Ex2	151	fw	GAGAGTGAAGAAACTGCTACC	56	48	395	Integrated DNA Technologies
	152	rv	CTCTCGTTTGTAGCTCTGTAAG	56	45		Integrated DNA Technologies
EGFR_Ex6	153	fw	GGGCATGGTTTGACTTAGTTTG	58	45	401	Integrated DNA Technologies
	154	rv	AGGGCAATATCCTGTCTGTTATG	58	43		Integrated DNA Technologies
EGFR_Ex3	155	fw	TTAGGGTTCAACTGGGCGTC	60	55	509	Integrated DNA Technologies
	156	rv	GTAAACACTGGTACCCCGCT	60	55		Integrated DNA Technologies
EGFR_Ex4	157	fw	TGGGCTAATTGCGGGACTCTTGTT	65	50	535	Integrated DNA Technologies
	158	rv	CAGGACACAAGTGCTCTGCT	60	55		Integrated DNA Technologies
EGFR_Ex7	159	fw	TAACTTGGGCTTTCTGACGGGAGT	64	50	369	Integrated DNA Technologies
	160	rv	TCCAAGCAAGGCAAACACATCCAC	64	50		Integrated DNA Technologies
EGFR_Ex8	161	fw	AAAGCCAAAGGAGGATGGAGCCTT	64	50	456	Integrated DNA Technologies
	162	rv	GGCTCTGTGACTGTTCTCATC	59	52		Integrated DNA Technologies
EGFR_Ex9	163	fw	ACTATAGGTCCTGGTGTCCCC	60	57	453	Integrated DNA Technologies
	164	rv	TCCAGAGGAGGAGTATGTGTGAAGGA	64	50		Integrated DNA Technologies
EGFR_Ex4	165	fw	AACTGCACCTCCATCAGTGG	60	55	399	Integrated DNA Technologies
	166	rv	CCCTTTTGCCTGCAGGAGAAACT	63	52		Integrated DNA Technologies
EGFR_Ex11	167	fw	CCTGCGCATGTACACTCAGAGAAG	63	54	504	Integrated DNA Technologies
	168	rv	TGGGATCTGGAGTGGACACA	60	55		Integrated DNA Technologies
EGFR_Ex12	169	fw	TCCCACAGCATGACCTACCATCAT	64	50	562	Integrated DNA Technologies
	170	rv	TGGTAGCCTAAACCTCAGGG	58	55		Integrated DNA Technologies
EGFR_Ex20	171	fw	AGAAGGCGTACATTTGTCCTTCC	61	48	534	Integrated DNA Technologies
	172	rv	AGGTCAATGGCCCCTTTCAT	59	50		Integrated DNA Technologies
EGFR_Ex21	173	fw	TAATCAGTGTGATTCGTGGAGCC	61	48	544	Integrated DNA Technologies
	174	rv	GATGCCAGTAATTGCCTGTTTC	58	45		Integrated DNA Technologies
EGFR_Ex22	175	fw	ACAGCTTTTCCTCCATGAGTACG	61	48	519	Integrated DNA Technologies
	176	rv	TCCACATGCAGATGGGACAG	60	55		Integrated DNA Technologies
EGFR_Ex23	177	fw	TTCATGCGCCTTTCCATTCTTTG	61	43	505	Integrated DNA Technologies
	178	rv	GCTCTGGCTCACACTACCAG	60	60		Integrated DNA Technologies
EGFR_Ex24	179	fw	CTGAACTCCGTCAGACTGAAATCC	61	50	432	Integrated DNA Technologies
	180	rv	ATTTCCTCTGCCGTGTTTTCTCA	61	43		Integrated DNA Technologies
EGFR_Ex25	181	fw	CTTGCTGGGCATTGCACTAAGCAT	65	50	542	Integrated DNA Technologies
	182	rv	TGTTTCTGGATTTGTGTGCCTGCC	64	50		Integrated DNA Technologies
EGFR_Ex26	183	fw	CATCCCCTCAGGCGTAACAC	60	60	532	Integrated DNA Technologies
	184	rv	GCCTTACTGAGGCTTGCTCTAAT	60	48		Integrated DNA Technologies
EGFR_Ex27	185	fw	TCATGAGGGGAGGCAGCTATAA	60	50	537	Integrated DNA Technologies
	186	rv	GGACCTAAAAGGCTTACAATCAAG	58	42		Integrated DNA Technologies
EGFR_MM1S	414	fw	CTTGCTGGGCATTGCACTAAGCAT	65	50	542	Integrated DNA Technologies
	415	rv	TGTTTCTGGATTTGTGTGCCTGCC	64	50		Integrated DNA Technologies
AA_EGFR_21	523	fw	TAATCAGTGTGATTCGTGGAGCC	61	48	370	Integrated DNA Technologies
	524	rv	CATGAGAAAAGGTGGGCCTGA	60	52		Integrated DNA Technologies
AA_EGFR_27	527	fw	TCATGAGGGGAGGCAGCTATAA	60	50	379	Integrated DNA Technologies
	528	rv	TGAGTAGACACAGCTTGAGAGAG	59	48		Integrated DNA Technologies
EGFR_8_HRM_F	587	fw	CGACAGCTATGAGATGGAGGAAGA	62	50	152	Eurofins Genomics
	588	rv	AGATGTGTTCCTTTGGAGGTGG	60	50		Eurofins Genomics
